# Supplementary material for: Mild volume acute normovolemic hemodilution is associated with lower intraoperative transfusion and postoperative pulmonary infection in patients undergoing cardiac surgery -- a retrospective, propensity matching study
Source: BMC Anesthesiol. 2017 Jan 26;17:13. doi: 10.1186/s12871-017-0305-7 (PMC5267449; doi:10.1186/s12871-017-0305-7)
Supplement: Additional file 1: — Study Data Information. Description of data: Details of 1289 adult patients underwent cardiac surgeries with CPB from January 1, 2010, to December 31, 2015 after excluding those who were unsuitable for performing ANH (XLS 1175 kb) [file 12871_2017_305_MOESM1_ESM.xls]

## Sheet: Sheet1
number	NYHA class	gender	age [yr]	height[cm]	weight[kg]	BMI[kg/m2]	Estimated blood volume(mL)	ASA class	surgery-type	atrial fibrillation	Hypertension	Diabetes	Cerebrovascular disease	Hyperlipidaemia	History of smoking	β-blockers	Calcium Channel Blockers	Statin use	ARB	ACEI	Diuretics	Hct-preoperation(%)	Cr-preoperation(umol/L)	Tch-preoperation(mmol/L)	ALB-preoperation(g/L)	Duration of anesthesia [min]	Duration of surgery [min]	CPB time [min]	Intraoperative RBC transfusion(U)	Intraoperative RBC transfusion(n.)	Intraoperative FFP transfusion(mL)	Intraoperative FFP transfusion(n.)	Intraoperative Platelet transfusion(U)	Intraoperative Platelet transfusion(n.)	Cell salvage(mL)	ANH(mL)	ANH group	Intraoperative input(mL)	Pump blood(mL)	Blood loss(mL)	Urine output (mL)	TXA-administration, no.	Prothrombin Complex Concentrate, no.	Fibrinogen concentrate, no.	recombinant activated factor VII, no.	Intraoperative - IABA	Ventilation [hours]	length of hospital stay [days]	intensive care unit stay [days]
1	2	2	48	158	56	22.4323	3640	2	2	1	0	0	0	0	0	0	0	0	0	0	0	43.6	73.372	4.2669	43		540		0	0	0	0	0	0	0	0	0		400			0	0	0	0	0	20	13	3
2	1	2	22	160	50	19.5312	3250	3	4	0	0	0	0	0	0	0	0	0	0	0	0	34.6	57.46	19.033	39	295	232.2	135	0	0	0	0	0	0	0	0	0		400			0	0	0	0	0	4	6	2
3	1	2	43	160	56	21.875	3640	2	2	0	0	0	0	0	0	0	0	0	0	0	0		46.852	4.73238	43.8	275	212.067	90	0	0	0	0	0	0	250	0	0	2000	400	400	100	0	0	0	0	0	20	7	2
4	1	2	40	160	60	23.4375	3900	3	3	1	1	0	1	0	0	0	0	0	0	0	0	40.6	60.996	3.7497	41.6	470	375.5	176	3	1	540	1	10	1	625	0	0	2500	625		1850	1	0	0	0	1	72	3	3
5	1	2	39	158	51	20.4294	3315	2	3	0	0	0	0	0	0	0	0	0	0	0	0	41.4	64.532	3.879	38.2	375	295	215	0	0	0	0	0	0	0	0	0	1500	400			1	0	0	0	0	20	14	4
6	1	2	37	160	52	20.3125	3380	3	2	0	0	0	0	0	0	0	0	0	0	0	0	37.4	45.968	3.64626	46.6	251.767	195	181	0	0	0	0	0	0	0	0	0	2000	400	200	500	0	0	0	0	0	28	7	2
7	1	1	40	170	61	21.1073	4270	2	2	0	1	0	0	0	0	0	0	0	0	1	0	38.5	62.764	3.90486	40.9	292	227.5	126	0	0	120	1	0	0	500	0	0	1800	500	1000	2000	0	0	0	0	0	20	6	1
8	1	2	49	164	63	23.4236	4095	3	2	0	1	0	0	0	0	1	0	0	0	0	0	40.5	55.692	3.7497	39.6	196	153	83	0	0	0	0	0	0	400	0	0	1500	400	800	1000	0	0	0	0	0	16	7	1
9	1	2	49	160	54	21.0938	3510	2	3	0	1	0	0	0	0	0	0	0	0	0	0	31.9	44.2	4.06002	40.1	202	161	77	0	0	0	0	0	0	400	0	0	1500	500			1	0	0	0	0	12	10	4
10	1	1	40	168	56	19.8413	3920	3	2	0	0	0	0	0	0	0	0	0	0	0	0	35.4	66.3	3.46524	48.2	350	300	197	0	0	0	0	0	0	645	0	0	1500	400	300	1200	1	0	0	0	0	20	11	1
11	1	2	56	150	50	22.2222	3250	3	3	0	0	0	0	0	0	0	0	0	0	0	1	39.2	60.996	4.18932	40.7	257	174.9	80	0	0	0	0	0	0	500	0	0	2200	400	1500	900	1	0	0	0	0	16	23	1
12	1	2	48	158	55	22.0317	3575	3	2	0	0	0	0	0	0	0	0	0	0	0	0	40.1	53.924	4.37034	48.1	323	232.483	69	0	0	0	0	0	0	500	0	0	2000	500	1000	700	1	0	0	0	0	12	9	3
13	2	2	44	160	52	20.3125	3380	3	2	0	0	0	0	0	0	0	0	0	0	0	0	35.6	58.344	4.49964	44.6	248	205.1	101	0	0	0	0	0	0	496	0	0	2000	500	400	600	1	0	0	0	0	16	11	3
14	1	2	47	155	49	20.3954	3185	3	2	0	0	0	1	0	0	0	0	0	0	0	0	38.8	49.504	3.4911	44	296	209.95	100	0	0	0	0	0	0	400	0	0	2000	700	1000	1000	1	0	0	0	0	44	31	6
15	1	2	60	155	50	20.8117	3250	3	3	1	1	0	0	0	0	0	0	0	0	0	0	34.5	83.98	4.99098	46.5	393	278.467	186	0	0	0	0	0	0	755	0	0	2000	500	800	1000	1	0	0	0	0	20	12	2
16	1	2	56	160	46	17.9688	2990	3	2	0	0	0	0	0	0	0	0	0	0	0	0	41	60.112	2.48256	44.3	242	212	92	0	0	0	0	0	0	470	0	0	1500	500	800	700	1	0	0	0	0	16	14	2
17	1	2	51		46		2990	3	2	0	0	0	0	0	0	0	0	0	0	0	0	38.3	57.46	4.21518	37.2	223	184.75	78	0	0	0	0	0	0	500	200	1	2000	500	600	1000	0	0	0	0	0	20	13	3
18	1	2	44	158	50	20.0288	3250	3	3	0	0	0	0	0	0	0	0	0	0	0	0	36.9	62.764	3.93072	49.4	309	260	138	0	0	0	0	0	0	500	0	0	2000	500	550	580	1	0	0	0	0	20	16	2
19	1	2	24	161	61	23.533	3965	2	5	0	0	0	0	0	0	0	0	0	0	0	0	34.8	51.272	3.2325	44.2	260	228	95	0	0	0	0	0	0	260	300	1	1500	600	500	450	1	0	0	0	0	16	21	1
20	1	2	46	155	60	24.974	3900	2	5	0	0	0	0	0	0	0	0	0	0	0	0	49.5	50.388	4.0083	50.9	296.617	213	97	0	0	0	0	0	0	300	0	0	1500	500	1000	900	1	0	0	0	0	32	12	4
21	1	2	28	160	60	23.4375	3900	3	2	0	0	0	0	0	0	0	0	0	0	0	0	37.3	55.692	3.31008	44.4	206.6	174	77	0	0	0	0	0	0	1600	0	0	1500	500	1000	600	1	0	0	0	0	20	34	3
22	1	2	47	160	46	17.9688	2990	2	2	0	1	1	0	0	0	0	0	0	0	0	0	37.9	51.272	5.01684	47.9	303.533	206	91	0	0	520	1	0	0	400	0	0	2500	500	1500	1500	1	0	0	0	0	20	16	5
23	1	1	24	175	60	19.5918	4200	3	5	1	0	0	0	0	0	0	0	0	0	0	0	42.1	69.836	3.77556	42.6		219.367	109	0	0	0	0	0	0	500	0	0	1500	700	800	500	0	0	0	0	0	16	11	3
24	1	2	42	167	51	18.2868	3315	3	5	0	0	0	0	0	0	0	0	0	0	0	0	31	38.896	3.4911	42	257.767	180	75	0	0	0	0	0	0	500	0	0	1500	500	100	1200	1	0	0	0	0	20	11	1
25	1	2	32	165	56	20.5693	3640	3	5	0	0	0	0	0	0	0	0	0	0	0	0	34.6	51.272	2.68944	42.8	213.233	141	74	0	0	0	0	0	0	260	0	0	1500	400	200	400	1	0	0	0	0	4	8	2
26	2	1	47	170	66	22.8374	4620	2	5	0	0	0	0	0	1	0	0	0	0	0	0	44.3	63.648	4.37034	49.4	175.967	148	65	0	0	0	0	0	0	300	300	1	1500	500	200	400	0	0	0	0	0	16	9	4
27	2	2	41	150	55	24.4444	3575	3	2	1	0	0	0	0	0	0	0	0	0	0	0	40.8	61.88	4.31862	43.6	256.633	206.6	108	0	0	0	0	0	0	1000	0	0	1500	700	2500	1000	1	0	0	0	0	44	27	6
28	1	1	53	170	55	19.0311	3850	3	2	0	0	0	0	0	1	0	0	0	0	0	0	39			41.8	283.133	215	130	0	0	0	0	0	0	0	0	0	1500	700	400	500	1	0	0	0	0	20	10	2
29	1	2	36	157	59	23.9361	3835	2	5	0	0	0	0	0	0	0	0	0	0	0	0	38.3	63.648	3.82728	43.8	248.333	190	104	0	0	0	0	0	0	400	0	0	1500	400	1500	500	1	0	0	0	0	12	9	3
30	1	1	46	175	75	24.4898	5250	3	2	0	0	0	0	0	0	0	0	0	0	0	0	51.8	71.604	4.68066	40.2	537.2	475	313	0	0	200	1	0	0	1000	200	1	3000	500	2500	2000	1	0	0	0	0	16	14	4
31	1	2	47	162	62	23.6244	4030	3	5	0	0	0	0	0	0	0	0	0	0	0	0	36.2	59.228	4.9134	41.3	259.083	189.233	87	0	0	0	0	0	0	600	300	1	1500	700	700	800	1	0	0	0	0	16	11	5
32	1	1	54	167	73	26.1752	5110	3	1	0	1	1	0	0	1	0	1	0	0	0	0	43.6	50.388	2.53428	44.7	398.717	342.983	160	0	0	0	0	10	1	800	0	0	2500	400	1000	900	1	0	0	0	0	12	24	7
33	1	1	36	168	60	21.2585	4200	2	3	1	0	0	0	0	0	0	0	0	0	0	0	49.4	60.996	4.1376	42.7	238	194	92	0	0	0	0	0	0	760	300	1	2500	500	1200	1100	1	0	0	0	0	16	13	2
34	1	2	66	162	45	17.1468	2925	3	3	0	0	0	0	0	0	0	0	0	0	0	0	37.7	48.62	5.71506	38	373.45	310	168	0	0	0	0	0	0	500	0	0	1500	500	1200	1200	1	0	0	0	0	20	14	5
35	2	1	60	157	52	21.0962	3640	4	3	1	1	0	0	0	0	0	1	0	0	0	0	41.1	80.444	5.14614	40.7	381.483	339.517	197	0	0	0	0	0	0	400	400	1	2500	600	1000	750	1	0	0	0	0	16	21	7
36	2	2	36	155	48	19.9792	3120	3	2	1	0	0	0	0	0	0	0	0	0	0	0	40.4	43.316	4.18932	44.1	235.75	200.1	91	0	0	260	1	0	0	500	0	0	1000	500	700	800	0	0	0	0	0	8	13	6
37	2	1	47	170	68	23.5294	4760	3	2	0	0	0	0	0	0	0	0	0	0	0	0	43.4	66.3	4.06002	39.4	398.65	298.2	154	0	0	880	1	0	0	500	0	0	2000	400	800	500	1	0	0	0	0	16	17	4
38	1	2	59	160	45	17.5781	2925	3	3	1	0	0	0	0	0	0	0	0	0	0	0	40.7	80.444	3.56868	43.9	311.35	256.917	143	0	0	750	1	0	0	680	0	0	2500	750	1500	1100	0	0	0	0	0	28	14	5
39	1	2	53	160	52	20.3125	3380	3	4	0	0	0	0	0	0	0	0	0	0	0	0	38	59.228	4.55136	46.7	295	220	99	0	0	0	0	0	0	400	0	0	2000	500	1000	1000	1	0	0	0	0	20	19	4
40	1	2	64	163	72	27.0993	4680	2	2	0	1	0	0	0	0	0	1	0	0	0	0	37.8	55.692	3.80142	44.2	270.667	247	120	0	0	0	0	0	0	400	0	0	2000	500	1000	800	0	0	0	0	0	64	19	7
41	1	1	41	165	55	20.202	3850	3	2	0	0	0	0	0	0	0	0	0	0	0	0	38.2	88.4	3.4911	45	261.117	158.967	82	0	0	0	0	0	0	0	400	1	2500	500	1000	1800	1	0	0	0	0	4	16	3
42	1	1	57	175	50	16.3265	3500	2	2	0	1	0	0	0	1	0	1	0	0	0	0	41.4	53.924	3.72384	40	293.4	235	140	0	0	0	0	0	0	500	300	1	2500	600	200	500	1	0	0	0	0	24	20	4
43	2	2	61	156	57	23.4221	3705	3	2	0	1	1	0	0	0	0	0	0	0	1	0	40.8	57.46	4.62894	51.1	305	224	72	0	0	0	0	0	0	500	0	0	3500	500	1000	500	0	0	0	0	0	20	13	5
44	1	2	54	158	49	19.6283	3185	2	2	0	0	0	0	0	0	0	0	0	0	0	0	40.1	47.736	4.75824	38.1	289.883	235	135	2	1	0	0	0	0	500	300	1	1500	500	200	700	0	0	0	0	0	16	15	3
45	2	2	45	160	45	17.5781	2925	3	2	1	0	0	0	0	0	0	0	0	0	0	0	36.8	56.576	3.38766	43.1	235	200	82	8	1	400	1	0	0	700	0	0	2500	500	1100	800	1	0	0	0	0	16	20	8
46	2	2	57	160	48	18.75	3120	3	3	1	0	0	0	0	0	0	0	0	0	0	1	43.7	86.632	4.83582	47.8	321.2	142.933	79	0	0	0	0	0	0	0	0	0	2000	500	700	700	1	0	0	0	0	28	17	4
47	1	1	40		55		3850	3	4	0	0	0	0	0	1	0	0	0	0	0	0	39.3	49.504	2.76702	41.8	820	727.9	395	20	1	2090	1	9	1	0	0	0	4500	500	3000	1500	1	1	1	0	0	16	23	5
48	1	2	59	158	51	20.4294	3315	3	2	0	0	0	0	0	0	0	0	0	0	0	0	35	43.316	5.79264	40.5	242.433	207	126	0	0	0	0	0	0	0	0	0	1500	400	800	600	0	0	0	0	0	28	15	2
49	1	1	38	170	60	20.7612	4200	3	3	0	0	0	0	0	0	0	0	0	0	0	0	39.4	62.764	3.43938	39.6	302.9	211.933	94	0	0	0	0	0	0	481	0	0	2500	500	1000	600	0	0	0	0	0	4	17	5
50	2	2	47	160	55	21.4844	3575	3	2	1	0	0	0	0	0	0	0	0	0	0	0		59.228	6.10296	41.5	205	177.383	100	0	0	0	0	0	0	697	0	0	1500	400	1400	600	1	0	0	0	0	30	13	4
51	1	2	30	155	50	20.8117	3250	3	5	1	0	0	0	0	0	0	0	0	0	0	0	39	43.316	3.02562	47.7	386.267	274	142	0	0	0	0	10	1	700	0	0	2000	550	1000	650	1	0	0	0	0	20	17	5
52	2	2	52		45		2925	2	3	0	0	0	0	0	0	0	0	0	0	0	0	35.9	58.344	3.38766	43.3	211.8	178.65	79	0	0	0	0	0	0	500	0	0	1500	500	1000	800	1	0	0	0	0	12	25	3
53	2	1	51	165	68	24.977	4760	3	2	0	0	0	0	0	0	0	0	0	0	0	0	46.3			36.2	404.483	327.267	217	0	0	0	0	0	0	800	0	0	1500	500	1000	1300	0	0	0	0	0	16	26	9
54	2	2	60	155	46	19.1467	2990	3	3	1	0	0	0	0	0	0	0	0	0	0	0	43.3			42.2	238.383	209.3	122	0	0	0	0	0	0	250	0	0	1000	400	1000	550	0	0	0	0	0	16	11	4
55	2	2	66	158	50	20.0288	3250	3	3	1	0	0	0	0	0	0	0	0	0	0	0	40.7	63.648	4.68066	38.8	210	175	58	0	0	400	1	0	0	600	0	0	1500	500	1000	700	1	0	0	0	0	20	13	3
56	1	1	41	170	60	20.7612	4200	3	2	0	1	0	0	0	0	0	1	0	0	0	0	34.4	70.72	3.98244	42	449.833	267.1	160	0	0	0	0	0	0	1100	400	1	2000	350	1000	500	0	0	0	0	0	16	10	3
57	2	2	50	165	50	18.3655	3250	3	4	0	0	0	0	0	0	0	0	0	0	0	0	33.4	52.156	4.80996	44.7	569.2	503.95	255	0	0	830	1	10	1	900	0	0	2500	500	1200	700	1	0	0	0	0
58	1	2	45	160	58	22.6562	3770	3	3	0	0	0	0	0	0	0	0	0	0	0	0	44.5	59.228	5.22372	42.1	324.633	263.8	155	0	0	0	0	0	0	710	0	0	1500	500	1000	1500	1	0	0	0	0	16	15	4
59	1	1	46	170	61	21.1073	4270	3	2	0	0	0	0	0	0	0	0	0	0	0	0	40.3	61.88	3.7497	38.3	349.417	226	183	0	0	0	0	0	0	500	0	0	2000	700	800	1000	1	0	0	0	0	16	16	3
60	1	2	40	161	55	21.2183	3575	3	2	0	0	0	0	0	0	0	0	0	0	0	0	39.1	49.504	3.90486	42.1	258.767	194.9	99	0	0	0	0	0	0	350	0	0	2000	600	500	600	0	0	0	0	0	12	13	3
61	1	1	20	163	57	21.4536	3990	3	5	0	0	0	0	0	0	0	0	0	0	0	0	38.5	64.532	4.06002	46.8	192.667	150.05	61	0	0	0	0	0	0	0	300	1	2000	500	400	600	1	0	0	0	0	4	10	2
62	1	1	35	170	66	22.8374	4620	2	5	0	0	0	0	0	1	0	0	0	0	0	0	42	63.648	3.72384	44.2	262.167	211	285	0	0	0	0	0	0	250	400	1	2000	500	600	1100	0	0	0	0	0	4	7	3
63	1	2	47	157	55	22.3133	3575	3	5	0	1	0	0	0	0	0	0	1	0	0	0	46.3	60.996	4.83582	45.5	251.917	173.517	87	0	0	0	0	0	0	250	200	1	2500	300	300	1000	1	0	0	0	0	4	14	3
64	2	1	55	167	63	22.5896	4410	3	2	0	0	0	0	0	1	0	0	0	0	0	0	38.8	82.212	3.6204	34.4	241.1	216.15	106	0	0	0	0	0	0	830	0	0	3000	500	500	900	1	0	0	0	0	12	9	4
65	1	2	46	160	52	20.3125	3380	2	2	0	0	0	0	0	0	0	0	0	0	0	0	40.9	59.228		46.2	226.25	201.75	79	0	0	0	0	0	0	300	0	0	1500	500	800	1000	0	0	0	0	0	8	12	2
66	1	2	28	158	51	20.4294	3315	2	2	0	0	0	0	0	0	0	0	0	0	0	0	35	48.62	3.98244	41.2	225.567	175.433	77	0	0	0	0	0	0	0	0	0	1500	700	400	700	1	0	0	0	0	4	6	3
67	2	2	66	160	54	21.0938	3510	3	3	1	1	0	0	0	0	0	1	0	1	0	1	37.4	59.228	4.49964	36.5	281.6	195.317	116	0	0	0	0	0	0	500	0	0	1500	600	1000	800	1	0	0	0	0	24	20	6
68	1	2	55	158	61	24.4352	3965	3	2	0	1	0	0	0	0	0	1	0	1	0	0	44.4	68.068	5.06856	45.9	293.817	185	79	0	0	420	1	0	0	600	0	0	1500	300	800	800	1	0	0	0	0	72		3
69	1	1	38	173	62	20.7157	4340	3	3	1	0	0	0	0	1	0	0	0	0	0	0	43	77.792	5.09442	43.3	323.717	296.6	178	0	0	0	0	0	0	960	300	1	1500	500	1000	700	1	0	0	0	0	16	12	6
70	2	2	61	157	50	20.2848	3250	3	2	1	1	0	0	0	0	0	1	0	0	0	0	35.6	56.576	3.77556	39.3	277	208.8	108	0	0	0	0	0	0	480	0	0	1500	500	700	800	1	0	0	0	0	16	12	6
71	1	2	59	161	72	27.7767	4680	3	2	1	0	0	0	0	0	0	0	0	0	0	0	38.9	46.852	6.05124	45.6	270.783	233	149	0	0	0	0	0	0	500	200	1	2000	500	500	800	1	0	0	0	0	16	19	3
72	2	2	38	154	62	26.1427	4030	3	2	1	0	1	0	0	0	0	0	0	0	0	0	51.3	60.996	4.73238	41.8	265	219.933	86	0	0	400	1	0	0	450	200	1	2000	500	500	2000	0	0	0	0	0	4	13	6
73	1	2	47	162	69	26.2917	4485	3	2	0	0	0	0	0	0	0	0	0	0	0	0	36	56.576	5.9478	41	269.317	220	125	0	0	0	0	0	0	800	0	0	1500	500	1000	600	1	0	0	0	0	16	14	3
74	1	2	56	155	48	19.9792	3120	3	3	1	0	0	0	0	0	0	0	0	0	0	0	39	67.184	3.4911	37.2	243.25	209	93	0	0	0	0	0	0	1000	0	0	2000	500	1000	400	1	0	0	0	0	12	19	5
75	1	2	49	165	63	23.1405	4095	2	2	0	0	0	0	0	0	0	0	0	0	0	0	39.4	81.328		41.2	289.25	241.25	110	0	0	580	1	0	0	400	0	0	2500	700	800	750	0	0	0	0	0	12	10	4
76	1	1	59	170	60	20.7612	4200	3	2	0	0	0	0	0	0	0	0	0	0	0	0	41.9	70.72	3.28422	38.4	291.833	220	140	0	0	0	0	0	0	600	800	1	2000	500	500	1000	1	0	0	0	0	16	11	5
77	1	1	42	170	58	20.0692	4060	2	5	0	0	0	0	0	0	0	0	0	0	0	0	46.3	55.692	7.47354	49.3	271.05	211.767	45	0	0	0	0	0	0	475	400	1	3000	400	1000	1200	0	0	0	0	0	12	11	3
78	1	1	58	170	78	26.9896	5460	2	1	0	0	0	0	0	1	0	0	0	0	0	0	42.1	76.024	4.47378	42.8	486.867	435	217	0	0	0	0	0	0	555	400	1	1500	450	1500	1200	1	0	0	0	0	12	35	6
79	1	2	47	165	62	22.7732	4030	3	3	1	0	0	1	0	0	0	0	0	0	0	0	39.2	61.88	4.2669	40.1	340	275.033	158	0	0	130	1	0	0	500	400	1	3000	500	1500	700	1	0	0	0	0	20	14	6
80	2	2	62	155	46	19.1467	2990	3	2	0	0	0	0	0	0	0	0	0	0	0	0	33.7	93.704	5.172	43.2	266.2	221.967	113	0	0	400	1	0	0	0	0	0	2000	500	500	500	0	0	0	0	0	20	13	5
81	1	1	63	158	50	20.0288	3500	2	2	0	0	0	0	0	0	0	0	0	0	0	0	38.2	65.416	4.68066	47.3	243.617	209.383	116	0	0	0	0	0	0	500	0	0	2000	500	600	500	1	0	0	0	0	12	13	7
82	1	1	30	168	72	25.5102	5040	3	2	0	0	0	0	0	1	0	0	0	0	0	0	41.6	58.344	4.7841	46	387.2	358.083	233	0	0	800	1	0	0	900	0	0	2500	500	400	800	1	0	0	0	0	12	10	3
83	1	2	53	162	54	20.5761	3510	3	2	0	0	0	0	0	0	0	0	0	0	0	0	42.4	68.952	5.74092	51.4	289.283	236.217	148	0	0	0	0	0	0	790	400	1	1500	400	800	650	1	0	0	0	0	8	13	5
84	1	1	45	170	72	24.9135	5040	2	2	0	0	0	0	0	1	0	0	0	0	0	0	38.4	53.924	4.03416	39.4	399.95	371.683	174	0	0	1400	1	0	0	1230	0	0	3500	300	2000	700	1	0	0	0	0	16	23	4
85	1	2	44	165	57	20.9366	3705	3	2	0	0	0	0	0	0	0	0	0	0	0	0	38.3	71.604	5.6892	42.6	230.317	176.867	106	0	0	0	0	0	0	500	0	0	1500	700	500	700	1	0	0	0	0	4	19	5
86	1	2	44	168	72	25.5102	4680	3	2	0	0	0	0	0	0	0	0	0	0	0	0	36.8	60.112	5.5599	41.3	387.3	335.383	213	3	1	0	0	0	0	500	0	0	1500	500	1200	1000	0	0	0	0	0	20	17	5
87	2	2	49	158	55	22.0317	3575	3	3	0	0	0	0	0	0	0	0	0	0	0	0	36.2	53.04	3.879	41.2	218.85	175	72	0	0	0	0	0	0	300	300	1	2000	500	800	600	1	0	0	0	0	4	12	4
88	1	1	43	168	62	21.9671	4340	3	3	0	0	0	0	0	1	0	0	0	0	0	0	38.6	70.72	3.02562	40	351	295	137	0	0	0	0	0	0	700	0	0	2000	500	1500	1300	1	0	0	0	0	12	16	3
89	1	1	23	170	64	22.1453	4480	2	2	0	0	0	0	0	0	0	0	0	0	0	0	45			46.7	155	125	87	6	1	420	1	0	0	241	0	0		500	100		0	0	0	0	0	4	10	3
90	1	1	44	171	78	26.6749	5460	3	3	1	0	0	0	0	0	0	0	0	0	0	0	42.5	93.704	2.48256	40.2	356.717	311.383	158	0	0	0	0	0	0	900	0	0	1500	500	1200	800	1	0	0	0	0	16	10	5
91	1	1	56	170	66	22.8374	4620	3	1	0	1	1	0	0	0	0	1	1	0	0	0	35.4	61.88	3.31008	35.6	356.5	290	98	0	0	800	1	11	1	550	0	0	2600	700	1200	600	0	0	0	0	0	20	14	5
92	2	1	63	167	64	22.9481	4480	3	4	0	0	0	1	0	1	0	0	0	0	0	0	42.9	74.256	5.35302	39.2	371.667	335	284	3	1	1270	1	9	1	1000	0	0	3000	500	2000	600	1	1	1	0	0	20	13	5
93	1	2	21	160	47	18.3594	3055	4	2	0	0	0	0	0	0	0	0	0	0	0	0	35.9	41.548	3.64626	37	350.517	282.4	173	6	1	970	1	0	0	970	200	1	1500	500	1000	1000	1	0	0	0	0	44	21	10
94	2	2	56	163	65	24.4646	4225	3	2	1	0	0	1	0	0	0	0	0	0	0	0	34.8			41.9	242.1	195.9	85	3	1	300	1	0	0	510	0	0	1500	700	1000	500	1	0	0	0	0	8	10	2
95	1	1	68	168	56	19.8413	3920	3	2	0	0	0	0	0	0	0	0	0	0	0	0	36.8	63.648	4.03416	38.8	235	199.717	95	3	1	800	1	0	0	500	0	0	2500	300	1200	600	1	0	0	0	0	20	10	3
96	2	2	52	157	56	22.719	3640	3	3	1	0	0	0	0	0	0	0	0	0	0	0	43.1	68.952	3.54282	45.5	410	375	257	0	0	800	1	0	0	0	0	0	3000	500	1200	1500	1	0	0	0	0	12	14	5
97	1	1	39	175	70	22.8571	4900	2	2	0	0	0	0	0	1	0	0	0	0	0	0		59.228	4.34448	40.6	275.85	227	107	0	0	830	1	0	0	500	0	0	3000	500	1500	800	0	0	0	0	0	12	18	3
98	1	1	64	173	75	25.0593	5250	4	1	0	1	0	0	0	1	0	0	0	0	1	0	45.6	71.604	4.70652	42	586.05	536.183	343	0	0	0	0	9	1	767	400	1	3000	500	1200	1300	0	0	0	0	1	32	2	2
99	2	2	55		59		3835	3	3	1	0	0	1	0	0	0	0	0	0	0	0	32.6	51.272	4.3962	47	308	275.55	139	0	0	0	0	0	0	1000	400	1	2500	500	1800	1000	1	0	0	0	0	12	10	2
100	1	2	59	152	48	20.7756	3120	2	2	0	1	0	0	0	0	0	1	0	0	0	0	35.6	53.924	4.0083	36.8	210	135	56	0	0	0	0	0	0	0	0	0	1500	500	500	500	1	0	0	0	0	2	8	2
101	1	1	41	175	63	20.5714	4410	1	5	0	0	0	0	0	1	0	0	0	0	0	0	45.8	62.764	5.14614	46	220	170	57	0	0	0	0	0	0	500	400	1	2500	500	1000	500	1	0	0	0	0	4	11	3
102	1	2	57	160	51	19.9219	3315	3	3	1	0	0	0	0	0	0	0	0	0	0	0					315	208	97	4	1	400	1	0	0	400	0	0	2500	500	500	100	1	0	0	0	0	12	10	3
103	1	2	60	160	66	25.7812	4290	3	5	0	1	0	0	0	0	1	1	0	1	0	0	39.3	61.88	4.44792	44.1	213	181	44	0	0	0	0	0	0	510	400	1	2300	500	1000	600	1	0	0	0	0	8	11	5
104	1	2	35	162	51	19.433	3315	3	5	0	0	0	0	0	0	0	0	0	0	0	0	37.2	61.88	2.79288	44.9	167.883	145	48	0	0	0	0	0	0	510	0	0	1500	700	1000	600	1	0	0	0	0	4	8	4
105	1	2	53	156	54	22.1893	3510	4	2	1	0	0	0	0	0	0	0	0	0	0	0	38	70.72	3.38766	40.8	220.4	160	66	0	0	0	0	0	0	1200	0	0	2000	500	100	1500	1	0	0	0	0	12	10	5
106	1	1	34	157	65	26.3702	4550	2	4	0	0	0	0	0	1	0	0	0	0	0	0	44.2			45	402.033	340	184	0	0	0	0	0	0	600	800	1	2500	500	500	800	1	0	0	0	0	8	11	5
107	2	1	37	168	50	17.7154	3500	3	3	0	0	0	0	0	0	0	0	0	0	0	0	37.5	70.72	4.31862	39.3	210	185	62	0	0	0	0	0	0	1600	0	0	2500	500	200	2200	1	0	0	0	0	4	7	4
108	1	1	37	175	83	27.102	5810	2	5	0	0	0	0	0	1	0	0	0	0	0	0	43.1	64.532	4.99098	42.4	396.517	323.817	197	0	0	0	0	0	0	460	600	1	2000	500	600	600	0	0	0	0	0	20	9	3
109	1	2	34	156	45	18.4911	2925	3	2	0	0	0	0	0	0	0	0	0	0	0	0	39.7	44.2	2.81874	39.2	195	160	67	0	0	600	1	0	0	1200	0	0	2000	700	300	350	1	0	0	0	0	4	10	3
110	2	2	66	158	58	23.2335	3770	3	2	0	0	0	0	0	0	0	0	0	0	0	0	38.2	62.764	5.09442	39.6	269.55	214.783	92	0	0	0	0	0	0	450	0	0	1500	500	500	450	0	0	0	0	0	16	21	4
111	2	2	62	161	51	19.6752	3315	3	2	1	0	0	0	0	0	0	0	0	0	0	0	36.3	70.72	3.879	33.7	223.017	184.183	55	0	0	400	1	0	0	750	0	0	1500	500	1000	550	1	0	0	0	0	4	9	3
112	2	2	59	159	54	21.3599	3510	3	2	1	0	0	0	0	0	0	0	0	0	0	0	41.9	74.256	4.6548	45.4	208.767	158.083	74	0	0	0	0	0	0	470	0	0	1500	500	1000	700	1	0	0	0	0	20	10	3
113	2	2	52	157	52	21.0962	3380	3	3	1	1	0	0	0	0	0	0	0	0	0	0	38.8	70.72	4.60308	40.4	355	315	145	0	0	0	0	0	0	450	0	0	1500	500	250	600	1	0	0	0	0	20	15	7
114	2	2	47	150	46	20.4444	2990	4	5	0	0	0	0	0	0	0	0	0	0	0	0	36			45.4	285	256.717	142	0	0	0	0	0	0	500	200	1	3000		1000	1500	1	0	0	0	0	8	13	6
115	2	2	62	157	62	25.1532	4030	3	2	1	0	0	0	0	0	0	0	0	0	0	0	43.7	63.648	7.60284	44.4	217.05	185	116	0	0	0	0	0	0	350	0	0	2000	500	250	600	1	0	0	0	0	16	12	5
116	2	2	48	158	50	20.0288	3250	3	3	1	0	0	0	0	0	0	0	0	0	0	0	40.7	66.3	3.80142	33.7	290.317	246	134	0	0	0	0	0	0	507	400	1	2500	500	300	1000	1	0	0	0	0	12	13	7
117	2	2	55	158	64	25.6369	4160	3	3	1	0	0	0	0	0	0	0	0	0	0	0	35.7	53.04	4.88754	43.4	251.9	206.733	106	0	0	0	0	0	0	0	0	0	2500	500	1100	500	0	0	0	0	0	20	23	4
118	1	2	63	157	67	27.1816	4355	3	2	0	1	0	0	0	0	0	0	0	0	1	1	40.5	71.604	5.99952	42.6	263.917	222	110	0	0	0	0	0	0	665	0	0	1500	500	1100	500	0	0	0	0	0	16	16	4
119	2	2	56	160	61	23.8281	3965	3	4	0	1	0	0	0	0	0	0	0	0	0	0	40.4	44.2	4.62894	43.9	414.2	357	196	0	0	570	1	11	1	1400	400	1	2000	500	1500	1000	1	0	0	0	0	16	17	7
120	2	2	59	159	60	23.7332	3900	3	2	1	0	0	0	0	0	0	0	0	0	0	0	40.8				240.4	205.55	88	0	0	0	0	0	0	500	0	0	2500	700	150	2000	0	0	0	0	0	12	12	4
121	2	1	60	168	50	17.7154	3500	3	2	1	1	0	0	0	0	0	0	0	0	0	0	42.1	73.372	4.5255	34.2	354.483	252.217	140	0	0	0	0	0	0	531	400	1	1500	300	1000	600	1	0	0	0	0	20	11	5
122	1	1	30	168	62	21.9671	4340	3	2	0	0	0	0	0	0	0	0	0	0	0	0	45.2	73.372	4.21518	42.8	281.967	260	145	0	0	0	0	0	0	430	300	1	2000	500	500	420	1	0	0	0	0	20	10	3
123	2	2	27	158	46	18.4265	2990	3	3	1	0	0	0	0	0	0	0	0	0	0	0	34.9	45.968	2.24982	41.7	324	259	174	0	0	360	1	10	1	500	0	0	2000	500	1000	600	1	0	0	0	0	16	21	11
124	1	2	36	165	73	26.8136	4745	2	5	0	0	0	0	0	0	0	0	0	0	0	0	36.5	50.388	4.08588	41.7	250	180	50	0	0	0	0	0	0	621	0	0	3000	500	1200	500	1	0	0	0	0	8	8	6
125	2	2	36	165	58	21.3039	3770	4	3	0	0	0	0	0	0	0	0	0	0	0	0	35.1	76.908	2.92218	35.4	354.433	315	200	0	0	0	0	0	0	800	400	1	1500	500	1000	1000	1	0	0	0	0	28	12	7
126	1	2	55	162	55	20.9572	3575	4	2	1	0	0	0	0	0	0	0	0	0	0	0	38	47.736	4.06002	40.7	286	230	115	0	0	0	0	0	0	300	0	0	1500	500	400	800	1	0	0	0	0	16	13	7
127	1	1	33	160	52	20.3125	3640	3	2	1	0	0	0	0	1	0	0	0	0	0	0	37.3	67.184	3.38766	41.7	225	183	123	0	0	0	0	0	0	400	0	0	1500	500	1000	300	1	0	0	0	0	12	14	4
128	2	2	48	157	57	23.1247	3705	3	2	1	1	0	0	0	0	0	0	0	0	0	0	37.9	53.04	4.2669	45	320	263	141	0	0	0	0	0	0	300	400	1	2000	500	1500	750	1	0	0	0	0	16	14	6
129	2	2	56	157	47	19.0677	3055	4	3	1	0	0	0	0	0	0	0	0	0	0	0	44.9			40.4	328.983	296.9	168	0	0	0	0	0	0	450	0	0	2000	500	450	500	0	0	0	0	0	16	15	7
130	1	1	54	172	74	25.0135	5180	3	2	1	0	0	0	0	1	0	0	0	0	0	0	48.3	53.04	5.76678	43.8	312.183	257	105	0	0	400	1	0	0	800	0	0	2000	500	500	400	1	0	0	0	0	20	13	5
131	2	2	61		59		3835	3	3	1	0	0	0	0	0	0	0	0	0	0	0	41.3	64.532	4.18932	41.6	395.217	364	179	0	0	0	0	8	1	573	250	1	2000	500	2000	1800	1	0	0	0	0	12	21	7
132	2	2	22	155	45	18.7305	2925	3	2	0	0	0	0	0	0	0	0	0	0	0	0	38.3	47.736	5.01684	45.2	280	220	97	0	0	250	1	0	0	350	0	0	1300	500	400	700	0	0	0	0	0	4	10	3
133	1	2	22	163	45	16.937	2925	3	5	0	0	0	0	0	0	0	0	0	0	0	0	34.7	53.04	3.12906	39.3	220	175	52	0	0	0	0	0	0	450	0	0	2500	500	300	700	1	0	0	0	0	4	11	4
134	1	2	44	156	51	20.9566	3315	2	5	0	0	0	0	0	0	0	0	0	0	0	0	36.1			39	191.75	153	77	0	0	0	0	0	0	200	350	1	1500	400	500	1000	1	0	0	0	0	4	13	7
135	2	1	46	165	56	20.5693	3920	3	2	1	0	0	0	0	0	0	0	0	0	0	0	37.7	85.748	3.3618	38.1	290	251	102	0	0	0	0	0	0	900	0	0	2500	700	500	600	1	0	0	0	0	24	31	7
136	1	1	54	170	70	24.2215	4900	3	2	0	0	0	0	0	0	0	0	0	0	0	0	44.7	76.908	5.06856	40.1	384.85	339	232	0	0	0	0	0	0	500	600	1	2500	700	1000	800	0	0	0	0	0	20	12	5
137	1	1	61	169	57	19.9573	3990	3	2	0	0	0	0	0	0	0	0	0	0	0	0	36.8	64.532	4.80996	42	217.35	195	97	0	0	0	0	0	0	500	400	1	2000	500	1000	600	1	0	0	0	0	16	12	5
138	1	2	42	155	48	19.9792	3120	3	2	0	0	0	0	0	0	0	0	0	0	0	0	32.8	44.2	4.62894	40.3	470.35	433	262	10	1	840	1	0	0	600	0	0	3500	500	1500	800	1	0	0	0	0	32	10	5
139	1	2	39	160	53	20.7031	3445	3	5	0	0	0	0	0	0	0	0	0	0	0	0	42.3	65.416	3.90486	40.4	230.033	165	78	0	0	0	0	0	0	500	0	0	1800	700	200	200	1	0	0	0	0	8	9	3
140	1	1	44	160	55	21.4844	3850	3	3	0	0	0	0	0	0	0	0	0	0	0	0	44.8	53.924	3.67212	48.3	368.683	318	178	0	0	0	0	0	0	600	0	0	1500	500	200	600	1	0	0	0	0	16	9	3
141	1	2	33	165	52	19.1001	3380	3	5	0	0	0	0	0	0	0	0	0	0	0	0	41.5	61.88	4.6548	46.6	290	242.767	139	0	0	0	0	0	0	500	0	0	2000	500	300	400	0	0	0	0	0	12	6	3
142	1	2	43	155	60	24.974	3900	3	2	0	0	0	0	0	0	0	0	0	0	0	0	37.7	61.88	5.3013	39.9	232.783	209	90	0	0	0	0	0	0	250	410	1	2000	400	500	420	1	0	0	0	0	4	10	5
143	2	1	46	170	62	21.4533	4340	3	3	0	0	0	0	0	1	0	0	0	0	0	0	49.7	85.748	6.0771	46.1	256.95	195	93	0	0	0	0	0	0	500	0	0	1500	700	300	200	1	0	0	0	0	16	35	4
144	2	1	54	170	61	21.1073	4270	3	2	1	0	1	0	0	0	0	0	0	0	0	0	42.6			38.1	332.867	285	137	0	0	710	1	0	0	476	0	0	2000	400	400	500	1	0	0	0	0	16	10	7
145	1	2	51	165	75	27.5482	4875	3	2	0	0	0	0	0	0	0	0	0	0	0	0	40.5	61.88	6.02538	48.8	283	270	50	0	0	0	0	0	0	500	400	1	2000	450	450	620	0	0	0	0	0	20	12	4
146	2	2	28	158	53	21.2306	3445	3	2	0	0	0	0	0	0	0	0	0	0	0	0	32.8	50.388	3.3618	36.3	250	220	96	0	0	0	0	0	0	500	350	1	2500	400	500	600	1	0	0	0	0	16	28	5
147	1	1	47	165	68	24.977	4760	3	3	1	0	0	0	0	1	0	0	0	0	0	0	49.9	88.4	5.19786	41.5	312.967	264.333	163	0	0	0	0	0	0	750	800	1	2000	500	1200	750	1	0	0	0	0	24	16	5
148	1	1	50	165	50	18.3655	3500	4	4	0	0	0	0	0	1	0	0	0	0	0	0	39.7	88.4	3.93072	41.3	625.867	580	256	4	1	2100	1	10	1	1100	300	1	2000	500	2500	750	1	0	0	0	0	20	14	6
149	1	1	62	170	59	20.4152	4130	3	2	0	0	0	0	0	0	0	0	0	0	0	0	41.2	77.792	3.93072	36.7	347.683	300	175	0	0	0	0	0	0	987	200	1	1500	500	2000	500	1	0	0	0	0	8	14	5
150	1	1	56		62		4340	3	2	1	0	0	0	0	1	0	0	0	0	0	0	49.4			40.7	265.167	200	126	0	0	0	0	0	0	0	0	0	2000	500	300	500	0	0	0	0	0	20	11	6
151	1	2	62		53		3445	4	4	0	0	0	0	0	0	0	0	1	0	0	0	36.1	61.88	4.75824	42	439.083	395	170	0	0	2170	1	10	1	600	400	1	2500	500	1200	1500	0	0	0	0	0	12	83	5
152	1	1	48	170	71	24.5675	4970	3	2	0	0	0	0	0	0	0	0	0	0	0	0	42.6	79.56	4.08588	42.7	291.017	245.967	127	0	0	0	0	0	0	800	400	1	2500	500	1500	1500	1	0	0	0	0	20	12	7
153	2	2	51		53		3445	3	2	0	0	0	0	0	0	0	0	0	0	0	0	38.5	70.72	5.84436	42.8	254.917	223	88	0	0	0	0	0	0	1500	0	0	2500	500	1500	1500	1	0	0	0	0	16	10	6
154	1	2	46	162	46	17.5278	2990	2	2	0	0	0	0	0	0	0	0	0	0	0	0	37.6	79.56	5.0427	46.8	271.667	205	70	0	0	0	0	0	0	575	0	0	3000	500	600	500	1	0	0	0	0	4	7	5
155	2	2	55	160	61	23.8281	3965	3	3	0	1	0	0	0	0	0	1	0	0	0	0	52.1	79.56	4.73238	40.4	305.367	249	123	0	0	0	0	0	0	700	400	1	2500	500	1000	1500	1	0	0	0	0	20	8	3
156	2	2	54	165	64	23.5078	4160	3	2	1	0	0	0	0	0	0	0	0	0	0	0	38.7			40.6	550	500	361	0	0	1000	1	11	1	525	0	0	3000	700	1000	900	1	1	1	0	0	60	17	8
157	1	2	53	152	53	22.9398	3445	2	2	0	0	0	0	0	0	0	0	0	0	0	0	35.5	53.04	3.46524	40.1	296	245.7	100	0	0	500	1	0	0	270	300	1	2000	500	500	900	1	0	0	0	0	12	7	3
158	1	1	41	170	75	25.9516	5250	3	3	1	0	0	0	0	0	0	0	0	0	0	0	40.7	75.14	6.23226	44.6	291.417	263	132	0	0	0	0	0	0	1400	500	1	2000	500	1000	1500	1	0	0	0	0	16	11	5
159	2	1	61	175	50	16.3265	3500	3	2	0	0	0	0	0	1	0	0	0	0	0	0	36	88.4	3.85314	34.5	316.75	256.5	113	0	0	600	1	0	0	350	0	0	1500	500	800	800	1	0	0	0	0	12	11	7
160	2	2	29	157	45	18.2563	2925	3	3	1	0	0	0	0	0	0	0	0	0	0	0	37.7	54.808	3.98244	40	323.483	296	180	0	0	400	1	0	0	700	0	0	1500	500	800	1000	1	0	0	0	0	16	10	5
161	1	2	58	158	53	21.2306	3445	4	2	0	1	0	0	0	0	0	0	0	0	0	1	41	53.04	6.465	46.1	265.45	200	115	0	0	0	0	0	0	350	200	1	1500	500	1000	800	1	0	0	0	0	12	10	5
162	2	1	46	168	58	20.5499	4060	3	3	1	0	0	0	0	0	0	0	0	0	0	0	46.7	85.748	3.4911	44.2	363.367	330.033	164	0	0	0	0	0	0	0	400	1	2000	500	1000	800	1	0	0	0	0	20	32	9
163	2	1	63		54		3780	4	3	1	0	0	0	0	1	0	0	0	0	0	0	40.7	79.56	4.08588	36.6	275	228.65	79	0	0	800	1	0	0	600	330	1	2000	500	1000	500	0	0	0	0	0	16	6	3
164	1	1	76	162	53	20.1951	3710	4	3	1	0	0	0	0	1	0	0	0	0	0	0	33.2	72.488	3.80142	37.3	445	393	205	4	1	800	1	0	0	750	0	0	2500	500	1500	900	1	0	0	0	0	12	10	5
165	2	1	57	170	67	23.1834	4690	3	3	0	0	0	0	0	0	0	0	0	0	0	0	39	79.56	4.37034	43.7	296.1	225	105	0	0	0	0	0	0	800	400	1	2500	700	1000	1500	1	0	0	0	0	16	19	5
166	2	2	50		60		3900	3	2	0	0	0	0	0	0	0	0	0	0	0	0	42.6	47.736	4.34448	47.9	270	245	118	0	0	0	0	0	0	460	300	1	2000	500	1000	500	0	0	0	0	0	4	11	4
167	2	2	51		54		3510	3	3	0	0	0	0	0	0	0	0	0	0	0	0				40.3	282	303	150	4	1	1130	1	0	0	1000	0	0	2000	700	1000	250	1	0	0	0	0	16	9	7
168	1	1	74		70		4900	3	2	0	0	0	0	0	0	0	0	0	0	0	0	48.1	70.72	5.22372	47.7	265	225	106	0	0	0	0	0	0	500	200	1	2000	500	1500	1500	1	0	0	0	0	12	12	5
169	1	1	40	175	77	25.1429	5390	3	3	1	0	0	0	0	0	0	0	0	0	0	0	43.5			44.2	300.267	257	98	0	0	0	0	0	0	503	400	1	2500		600	1700	1	0	0	0	0	4	7	4
170	1	2	63	155	60	24.974	3900	3	2	1	0	0	0	0	0	0	0	0	0	0	0	38.9	44.2	4.80996	46.6	307	245	156	0	0	0	0	0	0	300	0	0	1500	500	500	450	1	0	0	0	0	4	11	2
171	2	2	34	165	71	26.079	4615	3	2	0	0	0	0	0	0	0	0	0	0	0	0	40.3	61.88	5.40474	46.8	258.567	207.117	76	0	0	400	1	0	0	350	200	1	2000	500	600	1000	1	0	0	0	0	16	7	2
172	2	1	70	175	60	19.5918	4200	4	1	0	0	0	0	0	0	0	0	0	0	0	0	45.5	106.08	5.92194	42.3	359.1	300	136	0	0	0	0	0	0	400	0	0	2000	500	1500	1500	1	0	0	0	0	20	26	2
173	1	1	47	163	56	21.0772	3920	4	3	0	0	0	0	0	1	0	0	0	0	0	0	47.3	89.284	5.14614	40	480	427	188	3	1	250	1	0	0	520	0	0	2000	500	1500	1500	1	0	0	0	0	12	13	4
174	1	1	51	170	90	31.1419	6300	3	4	0	0	0	0	0	1	0	0	0	0	0	0	45.2			35.6		725.483	315	8	1	2600	1	10	1	2300	0	0	3500	500	5000	1500	1	1	1	1	0	36	26	6
175	1	1	39	170	56	19.3772	3920	3	2	0	0	0	0	0	0	0	0	0	0	0	0	43.8	79.56	2.7153	38.7	301	268	182	0	0	510	1	0	0	960	0	0	1500	500	1000	1200	1	0	0	0	0	8	8	2
176	2	1	53	175	86	28.0816	6020	3	1	0	1	0	0	0	1	0	1	1	0	0	0	42.2	61.88	3.25836	48.4	345	295.017	116	0	0	0	0	10	1	400	0	0	2500	500	1000	900	1	0	0	0	0	8	14	3
177	1	2	62		64		4160	3	1	0	1	1	0	0	0	0	1	0	1	0	0	32.5	68.952	5.3013	40.9	405.883	343.3	129	4	1	0	0	0	0	300	0	0	2000	500	350	1500	1	0	0	0	0	20	22	4
178	2	2	61	157	56	22.719	3640	2	2	0	0	0	0	0	0	0	0	0	0	0	0	36.7	53.924	4.96512	37.9	360	284.7	113	3	1	830	1	0	0	600	300	1	3000	250	1200	400	1	0	0	0	0	16	7	3
179	1	1	31	165	54	19.8347	3780	3	3	0	0	0	0	0	1	0	0	0	0	0	0	44	74.256	2.99976	43.8	305.383	255	130	0	0	0	0	0	0	500	0	0	1500	500	1000	800	1	0	0	0	0	4	7	3
180	1	1	53	170	69	23.8754	4830	3	2	0	0	0	0	0	0	0	0	0	0	0	0	46.1	84.864	5.4306	48.3	302.517	270	169	0	0	0	0	0	0	521	200	1	2500	500	800	900	1	0	0	0	0	16	14	3
181	2	2	40	157	62	25.1532	4030	3	3	1	0	0	0	0	0	0	0	0	0	0	0	43.3	48.62	4.47378	45.6	335	290	165	0	0	0	0	0	0	520	200	1	1500	500	1200	800	1	0	0	0	0	8	7	3
182	2	2	49	152	53	22.9398	3445	3	3	0	0	0	0	0	0	0	0	0	0	0	0	45.7	65.416	4.44792	46.9	287	250	141	0	0	0	0	0	0	300	0	0	2000	500	500	1600	1	0	0	0	0	10	20	4
183	1	1	45	157	60	24.3418	4200	3	4	0	0	0	0	0	0	0	0	0	0	0	0	49	70.72	3.67212	38.6	925	105	255	0	0	970	1	15	1	300	500	1	2500	500	1500	1500	1	1	1	0	0	116	44	17
184	2	1	63	180	76	23.4568	5320	3	2	0	0	0	0	0	0	0	0	0	0	0	0	52.7	97.24	6.05124	47.2	274.75	254.317	105	0	0	0	0	0	0	926	400	1	1500	500	400	1500	0	0	0	0	0	16	16	4
185	1	1	29	168	58	20.5499	4060	2	5	0	0	0	0	0	0	0	0	0	0	0	0	41.4	79.56	3.31008	44.3	210.933	173.65	68	0	0	0	0	0	0	363	0	0	1500	500	400	800	0	0	0	0	0	4	14	4
186	2	2	45	156	50	20.5457	3250	3	3	1	0	0	0	0	0	0	0	0	0	1	1	47.1	53.04	4.60308	46	418.05	355	203	0	0	400	1	10	1	500	0	0	2000	500	500	1000	1	0	0	0	0	16	8	4
187	1	2	62	160	64	25	4160	3	2	0	1	0	0	0	0	1	1	0	1	0	0	37.6	53.04	5.35302	42.3	342.117	316	170	4	1	620	1	0	0	500	0	0	1500	250	800	500	1	0	0	0	0	8	9	4
188	1	1	48	155	64	26.6389	4480	3	2	0	0	0	0	0	0	0	0	0	0	0	0	39	57.46	4.1376	37	283.133	260	102	0	0	600	1	0	0	500	0	0	2000	500	800	500	1	0	0	0	0	4	7	4
189	1	1	59	185	85	24.8356	5950	3	3	1	0	0	0	0	0	0	0	0	0	0	0	47.5			44.8	359.317	300.9	119	0	0	240	1	0	0	800	160	1	2000	700	1200	700	1	0	0	0	0	12	13	7
190	2	2	55	157	70	28.3987	4550	3	3	1	0	0	0	0	0	0	0	0	0	0	0	41			39.8	395	360	175	3	1	620	1	8	1	550	0	0	2000	500	1000	1500	0	1	1	0	0	4	11	6
191	1	2	44		56		3640	3	2	1	0	0	1	0	0	0	0	0	0	0	0	38.1			40.4	225.117	187.367	101	0	0	0	0	0	0	500	300	1	2000	500	400	500	1	0	0	0	0	4	11	5
192	2	2	75		56		3640	3	3	0	0	0	0	0	0	0	0	0	0	0	0	36.5	50.388	4.96512	37.7	295	235.467	90	3	1	800	1	0	0	369	0	0	2000	500	700	800	1	0	0	0	0	16	49	10
193	2	2	42	155	49	20.3954	3185	3	3	1	0	0	0	0	0	0	0	0	0	0	0	45.2	48.62	5.01684	40.8	242.7	197	74	4	1	590	1	0	0	300	0	0	1500	400	400	700	1	0	0	0	0	12	9	4
194	1	1	58	168	50	17.7154	3500	3	3	1	0	0	0	0	1	0	0	0	0	0	0	47.8	61.88	6.28398	40.9	213	176.033	82	0	0	500	1	0	0	150	300	1	2000	500	300	600	1	0	0	0	0	16	18	5
195	1	2	53	153	59	25.204	3835	3	3	1	1	0	0	0	0	0	0	1	0	0	0	43.3	61.88	3.41352	41.7	350	300	162	0	0	0	0	0	0	0	0	0	3000	500	1200	700	1	0	0	0	0	20	13	7
196	1	1	51	180	71	21.9136	4970	4	1	0	0	0	0	0	1	0	0	0	0	0	0	43.7	71.604	6.10296	38.2	442.017	367.2	187	0	0	220	1	10	1	320	400	1	3000	500	450	1500	1	0	0	0	0	20	22	4
197	2	2	59	158	65	26.0375	4225	3	3	1	0	0	0	0	0	0	0	0	0	0	0	47.7	70.72	5.22372	39.6	270	235	123	0	0	0	0	0	0	400	200	1	2500	500	800	500	1	0	0	0	0	20	15	6
198	2	2	65	160	53	20.7031	3445	3	2	1	0	0	0	0	0	0	0	0	0	0	0	34.1	65.416	3.98244	43.6	240	200	66	0	0	400	1	0	0	350	0	0	2000	500	2000	1100	1	0	0	0	0	16	12	5
199	2	1	51		72		5040	3	2	0	1	0	0	0	1	0	0	0	0	0	0	41			41.8	310.617	265	109	0	0	0	0	0	0	563	200	1	1500	500	500	1400	1	0	0	0	0	20	16	4
200	1	1	37	170	82	28.3737	5740	3	5	0	0	0	0	0	1	0	0	0	0	0	0	48.1	79.56	5.09442	46	284.033	252.683	95	0	0	0	0	0	0	360	400	1	1500	500	500	1500	1	0	0	0	0	4	15	6
201	1	2	65		60		3900	3	2	0	0	0	0	0	0	0	0	0	0	0	0	38.3			43.6	283.75	225	140	0	0	600	1	0	0	350	0	0	2000	500	800	1000	1	0	0	0	0	8	10	3
202	1	1	63	170	59	20.4152	4130	3	3	1	1	0	0	0	1	0	0	0	1	0	0	43.7	70.72	5.97366	38.7	310	267	140	0	0	800	1	0	0	1100	800	1	1500	500	1500	500	1	0	0	0	0	16	7	3
203	2	2	50	160	54	21.0938	3510	3	2	1	0	0	0	0	0	0	0	0	0	0	0	38.9	58.344	3.77556	32.4	343.8	270	164	0	0	0	0	0	0	500	0	0	2000	700	1000	1200	1	0	0	0	0	8	9	3
204	1	2	28		56		3640	3	3	0	0	0	0	0	0	0	0	0	0	0	0	39	58	4.02	41.8	290.133	259.883	115	0	0	0	0	0	0	350	300	1	2000	500	500	700	1	0	0	0	0	4	13	7
205	1	2	33	168	50	17.7154	3250	3	5	0	0	0	0	0	0	0	0	0	0	0	0	33	66	2.85	49.4	195.683	150	68	0	0	0	0	0	0	0	0	0	1500	500	700	400	0	0	0	0	0	4	10	4
206	1	1	60	160	65	25.3906	4550	4	1	0	0	0	0	0	1	0	0	0	0	0	0	45	83	8.05	39.9	362.933	299	124	0	0	0	0	11	1	500	400	1	2000	500	700	1700	1	0	0	0	0	20	35	8
207	1	2	36	151	58	25.4375	3770	3	3	1	0	0	0	0	0	0	0	0	0	0	0	35	56	3.49	37.3	328.733	286.017	168	4	1	840	1	0	0	450	0	0	1500	500	800	1500	1	0	0	0	0	16	42	6
208	1	1	63	165	50	18.3655	3500	3	2	1	0	0	0	0	1	0	0	0	0	0	0	45	73	2.72	40.9	335	255	140	0	0	0	0	0	0	800	800	1	4000	500	800	700	1	0	0	0	0	16	13	5
209	2	2	43	154	53	22.3478	3445	3	3	1	0	0	0	0	0	0	0	0	0	0	0	35	62	3.26	42.8	354.583	312.9	181	4	1	800	1	0	0	750	0	0	2500	500	700	1300	1	0	0	0	0	16	13	8
210	1	1	58	172	71	23.9995	4970	2	2	0	1	0	0	0	0	0	0	0	0	0	0	42	58	7.62	46.3	382.467	332	153	0	0	400	1	0	0	500	800	1	1500	500	1500	800	1	0	0	0	0	2	11	6
211	1	2	23	165	45	16.5289	2925	2	2	0	0	0	0	0	0	0	0	0	0	0	0	36	59	3.24	43	279.467	193.6	102	0	0	0	0	0	0	400	0	0	1500	700	800	1000	1	0	0	0	0	4	10	6
212	1	2	35	160	49	19.1406	3185	3	2	0	0	0	0	0	0	0	0	0	0	0	0	35	57	3.01	42.5	255	209.9	102	0	0	0	0	0	0	300	0	0	1500	500	500	500	1	0	0	0	0	4	10	4
213	2	2	62	158	59	23.634	3835	2	2	0	1	0	0	0	0	0	0	0	0	0	0	38	56	4.98	44.6	272.067	236	79	0	0	0	0	0	0	1200	0	0	2000	500	650	500	1	0	0	0	0	12	16	4
214	2	2	58	159	70	27.6888	4550	3	3	1	0	1	0	0	0	0	0	0	0	0	0	41	65	4.15	38.7	280	246	87	0	0	0	0	0	0	500	0	0	2000	700	600	1000	0	0	0	0	0	68	113	7
215	1	2	33	160	52	20.3125	3380	3	5	0	0	0	0	0	0	0	0	0	0	0	0	36	36	4.34	45.1	380.967	345	215	0	0	0	0	0	0	400	0	0	2000	500	600	900	1	0	0	0	0	8	7	3
216	1	2	60	160	63	24.6094	4095	3	4	0	1	0	0	0	0	0	1	0	0	0	1	37	70	3.41	39.5	320	272.2	118	0	0	800	1	9	1	500	0	0	2500	400	700	600	1	0	0	0	0	16	22	5
217	1	2	29	160	54	21.0938	3510	2	5	0	0	0	0	0	0	0	0	0	0	0	0	35	54	2.73	38.4	254.1	186	55	0	0	0	0	0	0	240	0	0	1500	600	300	500	1	0	0	0	0	4	16	3
218	1	2	45	162	57	21.7193	3705	3	2	0	0	0	0	0	0	0	0	0	0	0	0	33			38.3	237.517	194	88	0	0	400	1	0	0	0	0	0	2500	290	350	500	1	0	0	0	0	12	14	4
219	1	2	53	152	55	23.8054	3575	3	3	1	0	0	0	0	0	0	0	0	0	0	0	40	69	4.12	40.4	350	318	182	0	0	970	1	0	0	670	0	0	2000	500	500	1200	1	0	0	0	0	12	16	6
220	2	1	64	165	60	22.0386	4200	4	1	0	1	0	0	0	0	0	1	0	0	0	1	41	81	5.36	47	540	479.617	184	4	1	380	1	0	0	220	0	0	2000	500	1000	1000	1	0	0	0	0	16	15	6
221	1	2	53		51		3315	3	3	0	0	0	0	0	0	0	0	1	0	0	0	38	61	4.58	44.2	308	265	116	0	0	0	0	0	0	200	200	1	2000	500	800	700	1	0	0	0	0	20	15	5
222	2	1	45	162	67	25.5296	4690	4	3	1	0	0	0	0	1	0	0	0	0	0	0	47	104	5.33	47.4	389.867	310	176	0	0	780	1	0	0	480	0	0	1500	500	700	1000	1	0	0	0	0	4	7	3
223	1	1	41	170	79	27.3356	5530	3	3	0	1	0	0	0	0	0	1	0	0	0	0	38	84	4.47	43.8	340	293	115	4	1	800	1	0	0	350	330	1	2500	500	1000	600	0	0	0	0	0	4	10	4
224	2	1	63	170	56	19.3772	3920	3	2	0	1	0	0	0	1	0	1	0	0	0	0	41	85	3.22	38.6	220	195	84	0	0	550	1	0	0	600	0	0	1500	500	1000	800	0	0	0	0	0	16	12	5
225	1	2	33	165	50	18.3655	3250	3	3	0	0	0	0	0	0	0	0	0	0	0	0	39	64	3.26	47.5	305	257	131	4	1	820	1	0	0	150	0	0	2000	500	1000	700	1	0	0	0	0	12	19	4
226	1	2	47	161	53	20.4467	3445	3	3	0	0	0	0	0	0	0	0	0	0	0	0	37	47	3.7	41.4	320	283	125	8	1	800	1	0	0	250	0	0	2500	500	600	1000	1	0	0	0	0	16	13	5
227	1	1	41		73		5110	2	5	0	0	0	0	0	1	0	0	0	0	0	0	41	67	2.85	43.3	225	190	78	0	0	0	0	0	0	350	0	0	2000	400	500	500	1	0	0	0	0	4	21	5
228	1	2	57		53		3445	2	4	0	0	0	0	0	0	0	0	0	0	0	0	35	66	5.55	41.2	255	206	86	0	0	0	0	0	0	280	0	0	2000	400	350	500	1	0	0	0	0	12	12	5
229	1	2	40		45		2925	3	5	0	0	0	0	0	0	0	0	0	0	0	0	38			40.8	290.083	180	102	0	0	560	1	0	0	300	0	0	2000	500	500	600	1	0	0	0	0	4	12	5
230	1	1	33		55		3850	3	5	0	0	0	0	0	0	0	0	0	0	0	0	42	84	4.04	43.1	270	200	72	0	0	0	0	0	0	258	500	1	2000	500	800	800	1	0	0	0	0	4	11	4
231	2	2	72	158	61	24.4352	3965	3	3	1	1	0	0	0	0	0	0	0	0	0	0	41	74	4.62	42.2	315	280	110	0	0	0	0	0	0	400	0	0	1500	500	800	500	1	0	0	0	0	20	13	7
232	2	2	55	160	64	25	4160	3	2	0	0	0	0	0	0	0	0	0	0	0	0	38	53	4.64	45	281.033	244.817	102	3	1	580	1	0	0	500	0	0	2000	500	800	400	1	0	0	0	0	8	7	3
233	1	2	58	157	50	20.2848	3250	3	2	1	0	0	0	0	0	0	0	0	0	0	0	36	67	4.71	39.4	462	380	213	3	1	520	1	0	0	400	0	0	2500	600	1000	1800	1	0	0	0	0	8	10	5
234	1	1	26	165	59	21.6713	4130	3	3	0	0	0	0	0	0	0	0	0	0	0	0	61	72	3.48	47.3	292.567	240	55	0	0	550	1	13	1	500	400	1	2000	250	600	1500	1	0	0	0	0	12	16	8
235	1	1	28	166	59	21.4109	4130	3	4	0	0	0	0	0	0	0	0	0	0	0	0	43	69	5.3	45.5	335	300	103	0	0	0	0	12	1	919	400	1	3000	500	1000	1200	1	0	0	0	0	8	13	5
236	2	2	64	158	61	24.4352	3965	3	3	0	1	0	0	0	0	0	1	0	0	0	0	35	61	6.61	43	445	394	195	4	1	800	1	9	1	277	0	0	2000	500	400	1000	1	0	0	0	0	16	17	5
237	2	2	54	155	54	22.4766	3510	3	3	1	0	0	1	0	0	0	0	0	0	0	0	41	64	5.55	44.5	295	255	119	0	0	600	1	0	0	250	0	0	2000	500	600	1000	1	0	0	0	0	20	34	7
238	1	2	35	157	45	18.2563	2925	3	2	0	1	0	0	0	0	0	0	0	0	0	0	35	49	4.12	42.7	240	201.617	86	0	0	0	0	0	0	300	0	0	1500	500	800	1000	1	0	0	0	0	4	17	4
239	1	2	56		45		2925	3	5	0	0	0	0	0	0	0	0	0	0	0	0	38	62	4.26	42	146.167	102	61	0	0	0	0	0	0	282	0	0	1500	600	800	800	1	0	0	0	0	16	9	4
240	1	2	20	165	54	19.8347	3510	2	5	0	0	0	0	0	0	0	0	0	0	0	0	37	47	3.44	38.5	210	180.2	70	4	1	0	0	0	0	300	200	1	1500	500	600	600	0	0	0	0	0	4	11	4
241	1	1	40	169	62	21.7079	4340	2	3	0	1	0	0	0	0	0	0	0	0	0	0	41	96		46.4	309.35	242	68	0	0	280	1	0	0	520	300	1	2000	500	800	500	1	0	0	0	0	12	12	8
242	1	1	41		58		4060	2	2	0	0	0	0	0	1	0	1	0	0	0	0	44	72	3.23	43.9	207.75	150	43	0	0	0	0	0	0	500	0	0	2000		500	600	1	0	0	0	0	12	12	6
243	1	1	18	176	75	24.2123	5250	2	5	0	0	0	0	0	0	0	0	0	0	0	0				45.8	260	230	115	0	0	0	0	0	0	800	0	0	1500	500	600	400	1	0	0	0	0	4	10	5
244	2	2	61	155	46	19.1467	2990	4	3	1	0	0	0	0	0	0	0	0	0	0	0	37	70	2.3	39.1	215	179.35	70	0	0	800	1	0	0	200	0	0	2000	700	1000	500	1	0	0	0	0	16	23	6
245	2	2	71	155	56	23.3091	3640	3	3	0	1	0	0	0	0	0	0	0	0	0	0	35	71	3.07	39.6	246.383	196.383	94	0	0	0	0	0	0	410	0	0	1500	500	600	300	1	0	0	0	0	16	19	7
246	1	2	23		52		3380	2	5	0	0	0	0	0	0	0	0	0	0	0	0	40	64	4.16	40.6	210	148	55	0	0	0	0	0	0	300	0	0	1500	600	400	400	1	0	0	0	0	4	11	2
247	2	1	59		63		4410	3	1	0	0	0	0	0	1	1	0	1	0	0	0	38	69	3.98	38.9	343.233	260.7	113	0	0	0	0	0	0	500	0	0	2000	500	1000	400	1	0	0	0	0	8	8	2
248	1	1	66	167	65	23.3067	4550	3	1	0	1	0	0	0	1	0	0	0	1	0	0	36	48	4.19	41.7	406	374	153	6	1	0	0	9	1	400	0	0	1500	600	800	1100	1	0	0	0	0	12	10	4
249	1	2	19	160	70	27.3438	4550	2	5	0	0	0	0	0	0	0	0	0	0	0	0	44	55	3.4	47.8	205	155	41	0	0	0	0	0	0	400	0	0	2000	500	1500	1500	1	0	0	0	0	8	7	3
250	1	1	71		67		4690	3	1	0	1	1	0	0	1	0	1	0	1	0	0	35	68	2.32	40.6	380.05	311.3	133	0	0	0	0	9	1	350	0	0	2000	500	800	1600	1	0	0	0	0	20	56	8
251	2	2	57	160	55	21.4844	3575	3	3	1	0	0	0	0	0	0	0	0	0	0	0	40	63	4.22	42.5	285	255	150	0	0	0	0	0	0	500	0	0	2500	400	1500	800	1	0	0	0	0	16	14	6
252	1	2	20	172	49	16.563	3185	2	5	0	0	0	0	0	0	0	0	0	0	0	0	40	42	3.74	46.5	218.667	178	62	0	0	0	0	0	0	767	0	0	2000	500	800	500	1	0	0	0	0	8	12	4
253	2	2	35	162	66	25.1486	4290	3	3	1	0	0	0	0	0	0	0	0	0	0	0	40	52	3.83	37.8	255	215	85	0	0	0	0	0	0	0	0	0	2500	500	1200	500	1	0	0	0	0	4	14	6
254	2	2	49	158	50	20.0288	3250	3	2	0	0	0	0	0	0	0	0	0	0	0	0	44	49	5.55	52	265.3	215	87	0	0	630	1	0	0	270	0	0	2000	500	600	600	1	0	0	0	0	4	10	5
255	2	2	44	159	65	25.711	4225	3	3	1	0	0	0	0	0	0	0	0	0	0	0	35	39	4.16	42	316	280	120	0	0	0	0	8	1	400	0	0	2500	500	800	500	1	0	0	0	0	12	13	4
256	1	2	51	158	65	26.0375	4225	3	3	1	0	0	0	0	0	0	0	0	0	0	0	36	55	5.13	40.3	365	310	178	0	0	0	0	0	0	500	0	0	1500	500	800	1300	1	0	0	0	0	16	10	4
257	2	2	52	165	62	22.7732	4030	3	3	0	0	0	0	0	0	0	0	0	0	0	0	42	73	4.75	48	240	215	94	0	0	0	0	0	0	400	0	0	1500	500	800	300	1	0	0	0	0	12	9	4
258	1	1	60	176	71	22.921	4970	3	2	0	1	0	0	0	0	1	1	0	0	0	0	42	45	5.49	40.9	315	275	163	0	0	0	0	0	0	500	300	1	1500	600	1000	550	1	0	0	0	0	16	24	5
259	1	2	55		53		3445	3	3	0	0	0	0	0	0	0	0	0	0	0	0	35	51	4.04	40.6	530	485	227	0	0	0	0	0	0	300	0	0	3000	600	1000	1500	1	0	0	0	0	12	16	5
260	1	2	39	170	45	15.5709	2925	3	3	1	0	0	0	0	0	0	0	0	0	0	0	38			44.3	293.15	267	130	0	0	0	0	0	0	500	0	0	1500	400	1500	700	1	0	0	0	0	20	18	4
261	1	1	51	175	65	21.2245	4550	3	2	0	0	1	0	0	1	0	0	0	0	0	0	38	65	4.76	42	278	242.017	105	0	0	600	1	0	0	400	0	0	1500	500	800	600	1	0	0	0	0	4	28	4
262	1	2	61	156	58	23.833	3770	3	2	0	0	0	0	0	0	0	0	0	0	0	0	40	41	4.23	50.9	250	195	109	0	0	0	0	0	0	300	0	0	1500	500	400	500	1	0	0	0	0	4	14	6
263	1	1	47	178	65	20.5151	4550	3	2	0	0	0	1	0	1	0	0	0	0	0	0	39	64	4.45	42.8	240	216	126	0	0	0	0	0	0	300	0	0	1500	500	400	700	1	0	0	0	0	12	13	7
264	1	2	23	158	56	22.4323	3640	2	5	0	0	0	0	0	0	0	0	0	0	0	0	40	70	4.47	46.1	215	160	80	0	0	0	0	0	0	227	400	1	1500	500	300	500	1	0	0	0	0	4	8	3
265	1	2	27	160	53	20.7031	3445	3	5	0	0	0	0	0	0	0	0	0	0	0	0	34	52	2.48	47.7	216.55	178.717	75	0	0	0	0	0	0	218	600	1	2000	500	500	800	1	0	0	0	0	4	7	4
266	1	1	28	171	62	21.2031	4340	3	5	0	0	0	0	0	0	0	0	0	0	0	0	48	82	5.46	51.3	345	285	112	0	0	800	1	0	0	307	300	1	2500	500	800	700	1	0	0	0	0	12	7	4
267	1	2	18	157	57	23.1247	3705	2	5	0	0	0	0	0	0	0	0	0	0	0	0	36	50	3.66	46.7	250	190	67	0	0	0	0	0	0	215	0	0	2000	200	800	400	1	0	0	0	0	4	7	3
268	2	2	59		55		3575	2	3	1	1	0	0	0	0	0	0	0	0	1	0	38	84	4.62	42.8	250	215	100	0	0	0	0	0	0	500	0	0	2000	500	400	750	1	0	0	0	0	16	14	4
269	1	1	60	170	61	21.1073	4270	2	3	1	0	0	0	0	1	0	0	0	0	0	0	41	60	4.13	43.1	360	335	163	0	0	0	0	0	0	500	0	0	2000	500	600	800	1	0	0	0	0	36	13	7
270	1	1	41	168	68	24.093	4760	3	2	0	1	0	0	0	0	0	1	0	0	1	0	42	85	4.84	48.3	385.467	311.133	210	4	1	270	1	0	0	350	400	1	2500	500	1000	1700	1	0	0	0	0	12	13	6
271	1	1	53	167	80	28.6851	5600	3	4	0	1	0	0	0	0	0	0	0	0	0	0	35			39.2	285	170	67	0	0	0	0	0	0	280	0	0	850	500	350	200	1	0	0	0	0	12	15	5
272	1	1	30	168	51	18.0697	3570	3	3	0	0	0	0	0	0	0	0	0	0	0	0	43			39	340	210.067	80	7	1	840	1	0	0	765	0	0	2000	500	300	1000	1	0	0	0	0	13	13	5
273	2	1	46	172	91	30.7599	6370	3	5	0	0	0	0	0	1	0	0	0	0	0	0	38			44.6	240	185	40	0	0	0	0	0	0	350	400	1	2000	500	800	500	1	0	0	0	0	4	22	4
274	2	1	38		58		4060	4	4	0	0	0	0	0	1	0	0	0	0	0	0	43		4.98	46.3	294.467	225.667	118	0	0	0	0	17	1	570	0	0	3000		1500	1000	1	0	0	0	0	16	44	22
275	1	2	33	158	46	18.4265	2990	3	3	0	0	0	0	0	0	0	0	0	0	0	0	34	56	3.56	42.6	294	264	121	0	0	0	0	0	0	323	0	0	2000		1000	600	1	0	0	0	0	4	8	2
276	1	1	24	157	62	25.1532	4340	2	5	0	0	0	0	0	0	0	0	0	0	0	0	46	91	3.71	49.6	234	216	78	0	0	0	0	0	0	250	400	1	1500	150	1000	600	0	0	0	0	0	4	7	3
277	1	1	60	165	60	22.0386	4200	2	2	0	0	0	0	0	1	0	0	0	0	0	0	40	74	4.35	43.1	354	318	165	0	0	0	0	0	0	450	0	0	1500		900	300	1	0	0	0	0	16	17	5
278	2	2	34	165	48	17.6309	3120	2	2	0	0	0	0	0	0	0	0	0	0	0	0	36	66	3.45	41	246	210	83	0	0	0	0	0	0	250	0	0	1500		500	400	1	0	0	0	0	2	9	3
279	1	2	48	157	60	24.3418	3900	3	1	1	0	0	0	0	0	0	0	0	0	0	0	34	56	4.59	42.7	318	270	154	4	1	800	1	0	0	240	0	0	1500	500	1000	800	1	0	0	0	0	12	14	6
280	1	2	20	170	55	19.0311	3575	2	2	0	0	0	0	0	0	0	0	0	0	0	0	35	50	4.1	40.9	366	312	188	0	0	0	0	0	0	450	0	0	1500	500	800	700	1	0	0	0	0	4	8	2
281	2	1	42	168	58	20.5499	4060	3	3	1	0	0	0	0	1	0	0	0	0	0	0	42	78	3.26	37.8	300	264	137	0	0	800	1	0	0	500	400	1	1500		1000	1000	1	0	0	0	0	16	9	3
282	2	2	69	160	50	19.5312	3250	3	2	0	1	0	0	0	0	0	1	0	0	0	0	34	62	5.65	40.2	342	264	140	0	0	0	0	0	0	315	0	0	1000		1000		1	0	0	0	0	24	18	6
283	1	1	42		79		5530	3	2	0	1	0	0	0	0	0	0	0	0	0	0	40	57	2.95	38.6	270	234	91	0	0	0	0	0	0	250	0	0	1500	250	800	600	0	0	0	0	0	16	9	4
284	2	2	66		50		3250	3	2	1	1	0	1	0	0	0	0	0	0	0	0	33	44	5.16	38.2	282	246		0	0	0	0	0	0	300	0	0	1500		800	600	1	0	0	0	0	8	6	3
285	2	2	42	158	67	26.8386	4355	3	2	0	0	0	0	0	0	0	0	0	0	0	0	35	57	4	38.2	294	216	129	4	1	620	1	0	0	500	0	0	1400		650	500	1	0	0	0	0	4	24	4
286	2	2	64	155	52	21.6441	3380	3	2	0	0	0	0	0	0	0	0	0	0	0	0	35	66	3.76	41.4	264	216	105	0	0	0	0	12	1	400	0	0	1500		700	450	1	0	0	0	0	16	16	3
287	1	1	44	172	80	27.0416	5600	3	4	0	0	0	0	0	1	0	0	0	0	0	0	36	74	4.15	43.6	522	468	221	0	0	1200	1	14	1	800	0	0	2000	500	2000	1000	1	0	0	0	0	12	20	4
288	2	1	65		63		4410	3	3	0	0	0	0	0	0	0	0	0	0	0	0	35	79	4.21	35	906	888	703	6	1	1100	1	11	1	2173	0	0	4500	600	2500	900	0	1	1	0	0
289	1	1	31	165	66	24.2424	4620	2	5	0	0	0	0	0	0	0	0	0	0	0	0	50	76	4.78	52.9	246	192	76	0	0	600	1	0	0	500	200	1	2500		700	800	1	0	0	0	0	4	7	3
290	2	1	37	165	55	20.202	3850	3	3	0	0	0	0	0	1	0	0	0	0	0	0	36	66	3.23	35.4	252	210	113	0	0	0	0	0	0	754	0	0	1500		1200	400	0	0	0	0	0	4	8	5
291	1	2	65	160	58	22.6562	3770	2	2	0	0	0	0	0	0	0	0	0	0	0	0	37	76	4.77	42.3	228	186	93	0	0	0	0	0	0	496	0	0	3000		500	400	1	0	0	0	0	20	8	4
292	2	1	66	165	50	18.3655	3500	2	3	0	0	0	0	0	1	0	0	0	0	0	0	35	73	3.2	34.7	360	330	216	5	1	820	1	0	0	710	0	0	2000		1500	400	1	0	0	0	0	14	9	5
293	1	2	50	160	52	20.3125	3380	4	3	1	0	0	0	0	0	0	0	0	0	0	1	42	74	3.12	39.7	300	240	171	0	0	0	0	0	0	500	300	1	2500	600	700	800	1	0	0	0	0	10	20	2
294	1	2	36	145	46	21.8787	2990	3	2	0	0	0	0	0	0	0	0	0	0	0	0	45	59	5.05	53.6	300	240	98	0	0	820	1	0	0	960	0	0	1500		1000	1600	0	0	0	0	0	16	7	2
295	2	2	53	155	54	22.4766	3510	3	3	1	0	0	0	0	0	0	0	0	0	0	0	34	73	3.49	43.5	264	228	77	6	1	0	0	0	0	700	0	0	2000	500	1500	1200	1	0	0	0	0	16	54	7
296	1	2	29	160	58	22.6562	3770	2	2	0	0	0	0	0	0	0	0	0	0	0	0	37	50	4.21	45.4	180	150	75	0	0	0	0	0	0	400	0	0	1500		500	350	1	0	0	0	0	8	5	3
297	1	2	70	170	72	24.9135	4680	3	1	0	1	0	1	0	0	0	1	0	0	0	0	38	66	4.72	41.2	498	480	184	0	0	0	0	0	0	500	0	0	2000	500	800	1100	1	0	0	0	0	88	17	5
298	1	2	47		54		3510	3	2	0	0	0	0	0	0	0	0	0	0	0	0	39	59	4.76	38.4	594	534	363	4	1	800	1	0	0	740	0	0	2000		1500	400	1	0	0	0	0	14	12	3
299	1	1	61	155	71	29.5525	4970	3	5	0	1	0	1	0	1	0	0	0	0	0	0	35	69	4.17	40.7	180	144		0	0	0	0	0	0	500	0	0	1500		500	200	1	0	0	0	0	8	7	3
300	2	1	35	165	70	25.7117	4900	3	3	1	0	0	1	0	0	0	0	0	0	0	0	48	94	5.16	42.5	300	240	186	0	0	0	0	0	0	875	100	1	1500		500	300	1	0	0	0	0	12	8	3
301	2	2	53	155	67	27.8876	4355	3	2	1	0	0	0	0	0	0	0	0	0	0	0	37	56	3.74	39.6	204	168	73	0	0	0	0	0	0	500	0	0	1500	500	800	900	1	0	0	0	0	20	10	2
302	2	2	44	160	65	25.3906	4225	3	3	1	0	0	0	0	0	1	0	0	0	0	1	45	47	5.73	44.6	288	264	132	0	0	0	0	0	0	500	400	1	2000	400	1000	800	1	0	0	0	0	16	41	5
303	2	2	49	153	50	21.3593	3250	3	2	1	0	0	0	0	0	0	0	0	0	0	0	38	58	5.76	43.9	246	198	77	0	0	0	0	0	0	400	0	0	1500		600	350	1	0	0	0	0	16	18	5
304	2	2	45	155	53	22.0604	3445	3	3	1	0	0	0	0	0	0	0	0	0	0	0	42	71	3.28	45.4	342	294	163	0	0	0	0	0	0	400	0	0	1500		600	400	1	0	0	0	0	12	12	4
305	1	2	52	162	57	21.7193	3705	3	2	0	0	0	0	0	0	0	0	0	0	0	0	40	51	4.2	44.4	210	168	77	4	1	870	1	0	0	500	0	0	2000		700	600	1	0	0	0	0	20	10	4
306	1	1	67	170	70	24.2	4900	2	3	1	0	0	0	0	1	0	0	0	0	0	0				39.2	270	240	105	0	0	650	1	0	0	750	0	0	2000	500	800	500	0				0	8	8	3
307	1	1	27	168	62	21.9671	4340	3	5	0	0	0	0	0	0	0	0	0	0	0	0	40	62	3.51	49.1	180	156		0	0	0	0	0	0	278	350	1	2000		200	600	0	0	0	0	0	4	7	1
308	2	1	59	169	77	26.9598	5390	3	3	0	0	0	0	0	0	0	0	0	0	0	0	42	87	3.94	45.1	342	288	147	0	0	0	0	0	0	500	0	0	2500		700	600	0	0	0	0	0	8	12	2
309	1	2	51	168	55	19.487	3575	3	3	1	0	0	0	0	0	0	0	0	0	0	0	37	50	4.02	40.6	222	198	66	0	0	500	1	0	0	600	0	0	1500	500	900	250	0	0	0	0	0	4	11	5
310	1	2	21	165	63	23.1405	4095	3	2	0	0	0	0	0	0	0	0	0	0	0	0	36	66	2.96	43.6	270	234	108	0	0	0	0	0	0	250	0	0	2500		400	400	0	0	0	0	0	4	8	2
311	1	1	35	170	73	25.2595	5110	3	3	1	0	0	0	0	0	0	0	0	0	0	0	39	71	4.54	50.1	246	192	79	0	0	600	1	0	0	500	600	1	1500	300	800	800	0	0	0	0	0	4	13	5
312	1	1	45	175	95	31.0204	6650	2	5	0	0	0	0	0	1	0	0	0	0	0	0	43	70	4.32	44.9	192	168	63	0	0	0	0	0	0	738	300	1	1500	500	1000	800	1	0	0	0	0	44	35	6
313	1	1	65	172	70	23.6614	4900	3	2	1	0	0	0	0	0	0	0	0	0	0	0	38	93	5.01	42.7	288	252		0	0	0	0	0	0	740	0	0	1500		1000	400	0	0	0	0	0	16	16	7
314	1	1	39		60		4200	3	3	1	0	0	0	0	0	0	0	0	0	0	0	44	71	4.66	42.7	282	246	149	0	0	0	0	0	0	1230	0	0	1500	500	1500	750	1	0	0	0	0	12	15	4
315	2	1	50	172	85	28.7317	5950	3	2	0	1	1	0	0	1	1	1	0	1	0	0	37	68	4.31	47.7	312	252	125	0	0	0	0	0	0	0	0	0	3000	500	600	1000	1	0	0	0	0	4	20	6
316	1	2	55	153	54	23.0681	3510	3	3	1	0	0	1	0	0	0	0	0	0	0	0	43	78	4.32	46.4	426	372	187	0	0	790	1	0	0	0	0	0	2500		800	750	1	0	0	0	0	20	20	4
317	1	1	50	168	60	21.2585	4200	3	3	1	0	0	0	0	0	0	0	0	0	0	0	49	86	4.99	40.3	300	276	161	0	0	220	1	0	0	500	0	0	1500	500	600	500	1	0	0	0	0	12	14	7
318	1	1	55	160	59	23.0469	4130	2	3	1	1	0	0	0	1	0	0	0	1	0	1	33	71	2.39	36.1	438	390	225	0	0	0	0	0	0	600	0	0	2000	500	700	1300	1	0	0	0	0	20	15	9
319	1	2	57	160	53	20.7031	3445	2	2	0	0	0	0	0	0	0	0	0	0	0	0	34	58	4.02	41.3	228	192	52	0	0	0	0	0	0	600	0	0	1500	500	600	550	1	0	0	0	0	4	13	7
320	2	2	61		62		4030	3	3	0	0	0	0	0	0	0	0	0	0	0	0	35	85	3.9	38.7	396	372	177	3	1	390	1	0	0	700	0	0	1500		800	500	1	0	0	0	0	140	17	9
321	1	2	59	156	55	22.6003	3575	3	5	0	0	0	0	0	0	0	0	0	0	0	0	35	66			192	156	42	4	1	600	1	0	0	733	0	0	2000		800	200	1	0	0	0	0	12	11	4
322	1	2	45	161	60	23.1473	3900	3	2	0	0	0	0	0	0	0	0	0	0	0	0	35	61	5	43	240	198	75	0	0	0	0	0	0	260	400	1	2500		500	850	1	0	0	0	0	4	8	3
323	1	2	58	162	59	22.4813	3835	3	3	1	1	0	0	0	0	0	1	0	1	0	0	36	65	5.24	42.6	276	246	106	4	1	680	1	0	0	750	200	1	2500	500	1000	1100	1	0	0	0	0	12	10	7
324	1	1	50		87		6090	3	1	0	1	0	0	0	1	1	1	1	0	1	1	38	69	2.6	44.8	408	366	182	0	0	0	0	0	0	750	0	0	1500		800	350	1	0	0	0	0	16	12	5
325	1	2	39	157	67	27.1816	4355	3	5	1	0	0	0	0	0	0	0	0	0	0	0	38	57	3.49	45.7	228	216	80	0	0	0	0	0	0	500	0	0	2000		100	2000	1	0	0	0	0	12	11	6
326	1	1	63	170	74	25.6055	5180	3	2	1	1	0	0	0	0	1	1	0	0	0	1	35	50	2.34	40	336	222	97	0	0	0	0	0	0	500	0	0	2000	200	500	600	1	0	0	0	0	4	10	6
327	1	2	38	168	52	18.424	3380	3	5	0	0	0	0	0	0	0	0	0	0	0	0	34	59	3.54	39.7	162	138	34	0	0	0	0	0	0	500	400	1	2000		600	400	1	0	0	0	0	4	10	4
328	1	1	28		55		3850	2	5	0	0	0	0	0	1	0	0	0	0	0	0	46	66	4.22	45.7	192	156		0	0	0	0	0	0	500	400	1	2000		150	900	0	0	0	0	0	4	6	4
329	2	2	53		46		2990	4	3	1	0	0	0	0	0	1	0	0	0	0	0	35	56	4.38	47.7	282	252	127	4	1	710	1	0	0	0	0	0	1500	500	800	700	1	0	0	0	0	16	10	6
330	1	2	60	152	55	23.8054	3575	3	5	0	0	0	0	0	0	0	0	0	0	0	0	36	47	5.22	42.8	288	252	39	0	0	0	0	0	0	0	0	0	1500	500	400	500	1	0	0	0	0	8	8	6
331	1	1	42		67		4690	3	2	0	0	0	0	0	0	0	0	0	0	0	0	42	58	4.4	43.4	342	318		0	0	0	0	0	0	723	0	0	2500	500	900	500	1	0	0	0	0	12	16	5
332	1	2	34	158	50	20.0288	3250	2	5	0	0	0	0	0	0	0	0	0	0	0	0	36	47	4.65	42	198	138	55	0	0	0	0	0	0	230	400	1	2000		600	800	1	0	0	0	0	4	7	4
333	2	2	60	155	61	25.3902	3965	2	3	0	0	0	0	0	0	0	0	0	0	0	0	34	52	4.4	41.9	282	240	81	0	0	840	1	0	0	500	0	0	1500	500	800	700	1	0	0	0	0	20	12	4
334	2	1	40	168	54	19.1327	3780	3	2	0	0	0	0	0	1	0	0	0	0	0	0	44	68	5.73	46.6	282	210	134	0	0	620	1	0	0	500	400	1	3000		500	500	1	0	0	0	0	8	7	3
335	2	2	43		56		3640	3	3	1	0	0	0	0	0	0	0	0	0	0	0	47	61	4.65	41.8	312	288		0	0	0	0	0	0	500	400	1	2500		800	1800	1	1	1	0	0	12	9	4
336	1	2	30		50		3250	2	2	0	0	0	0	0	0	0	0	0	0	0	0	42	55	4.33	46.2	198	156	61	0	0	0	0	0	0	0	0	0	2000	500	400	600	1	0	0	0	0	12	7	3
337	1	1	71	170	90	31.1419	6300	3	1	0	1	0	1	0	1	0	1	0	0	0	0	37	80	3.66	40.2	432	384	177	0	0	250	1	0	0	645	0	0	1500	500	2000	500	1	0	0	0	0	20	9	6
338	1	1	64		56		3920	2	5	1	1	0	0	0	1	0	1	0	0	1	0	36	90	3.47	41.6	276	222		0	0	0	0	0	0	500	0	0	4000		800	300	1	0	0	0	0	12	7	3
339	1	1	61		60		4200	4	2	0	0	0	0	0	1	0	0	0	0	0	0	45	78	6.96	48.6	216	180		0	0	0	0	0	0	732	300	1	2000		300	500	1	0	0	0	0	12	7	4
340	1	1	42	172	55	18.5911	3850	4	3	1	0	0	0	0	0	0	0	0	0	0	0	38	61	3.36	45.1	336	270	146	0	0	450	1	0	0	850	300	1	1500		400	1400	1	0	0	0	0	16	10	4
341	1	2	54	153	51	21.7865	3315	4	3	1	0	0	0	0	0	0	0	0	0	0	1	37	82	4.04	42.5	264	234	100	0	0	0	0	0	0	500	0	0	1500		1000	400	1	0	0	0	0	10	13	4
342	1	1	58	165	62	22.7732	4340	3	1	0	1	0	0	0	1	0	1	0	1	0	0	36	111	3.16	41.2	318	294	116	0	0	560	1	0	0	600	200	1	2500	500			0	0	0	0	0	16	14	7
343	2	1	44	175	66	21.551	4620	3	3	1	0	0	0	0	0	0	0	0	0	0	0	38	95	4.67	40.6	270	246	130	0	0	800	1	0	0	500	200	1	2000		800	500	1	0	0	0	0	12	10	3
344	2	2	49	160	80	31.25	5200	3	2	0	1	0	0	0	0	0	1	0	0	1	0	33	138	4.73	39.4	240	198	58	12	1	0	0	0	0	256	0	0	2500		800	700	1	0	0	0	0	12	21	10
345	1	2	21	171	49	16.7573	3185	2	5	0	0	0	0	0	0	0	0	0	0	0	0	34	63	3.33	43.9	222	126	63	0	0	0	0	0	0	250	0	0	2000		900	300	1	0	0	0	0	4	6	2
346	1	2	59	158	68	27.2392	4420	3	2	1	0	1	0	0	0	0	0	0	0	0	0	40	82	5.02	38.8	456	288	145	0	0	400	1	0	0	1150	0	0	4000	500	1000	600	1	0	0	0	0	140	21	9
347	2	2	50		45		2925	3	3	1	0	0	0	0	0	0	0	0	0	0	0	39	61	5.43	44.8	276	240	117	0	0	410	1	0	0	500	0	0	2000	500	1000	400	1	0	0	0	0	20	15	6
348	2	1	44	168	56	19.8413	3920	2	3	1	0	0	0	0	0	0	0	0	0	0	0	40	87	3.9	41.6	258	252	137	0	0	0	0	0	0	500	0	0	1500	500	1000	400	1	0	0	0	0	4	15	6
349	1	1	20	164	51	18.9619	3570	3	2	0	0	0	0	0	0	0	0	0	0	0	0	42	78	5.03	49.1	282	240	173	4	1	730	1	0	0	750	0	0	1500		2000	1500	1	0	0	0	0	8	7	4
350	1	1	63	156	75	30.8185	5250	3	1	0	0	1	0	0	1	0	1	1	0	0	0	41	71	3.58	43.8	348	300	129	0	0	0	0	0	0	253	0	0	2500	500	900	1500	1	0	0	0	0	10	56	4
351	2	2	56		70		4550	3	3	0	1	1	0	0	1	0	1	0	0	0	1	32	93	7.59	45.7	348	306	166	4	1	0	0	0	0	300	0	0	2000	500	1000	700	1	0	0	0	0	20	14	5
352	1	1	36	172	63	21.2953	4410	2	3	0	0	0	0	0	0	0	0	0	0	0	0	42	84	3.81	44.9	318	258	123	0	0	390	1	0	0	300	350	1	1500	500	700	600	1	0	0	0	0	4	14	2
353	1	1	55		65		4550	2	1	0	0	0	0	0	1	0	0	0	0	0	0	40	64	2.93	39.7	336	288	87	0	0	400	1	10	1	300	800	1	2500	500	900	1500	1	0	0	0	0	12	23	8
354	1	1	63	171	60	20.5191	4200	2	2	0	1	0	0	0	0	0	0	0	0	0	0	42	71	5.56	40.7	306	246	123	0	0	0	0	0	0	0	0	0	2500	500	200	200	1	0	0	0	0	16	7	4
355	1	1	37		104		7280	4	1	0	1	1	0	0	1	0	0	0	0	1	0	39	70	3.6	42	288	234	59	0	0	0	0	11	1	1200	400	1	3500		400		1	0	0	0	0	12	28	5
356	2	1	49	170	60	20.7612	4200	2	5	1	0	0	0	0	0	0	0	0	0	0	0	40	69	4.47	39.7	348	306		0	0	790	1	10	1	500	0	0	3000	1000	1300	600	1	0	0	0	0	48	7	4
357	1	1	40	175	73	23.8367	5110	2	3	1	0	0	0	0	0	0	0	0	0	0	0	48	120	3.36	41.9	198	174	57	0	0	550	1	0	0	500	0	0	1500	500	1000	250	1	0	0	0	0	8	12	3
358	1	2	63	158	55	22.0317	3575	4	3	1	0	0	0	0	0	0	0	0	0	0	0	37	69	4.17	39.4	342	294	146	0	0	400	1	0	0	500	200	1	1500		600	500	1	0	0	0	0	20	17	4
359	2	2	48	164	64	23.7954	4160	2	3	0	1	0	0	0	0	0	0	0	1	0	0	37	61	3.89	42.3	306	222	121	0	0	730	1	0	0	300	200	1	2000	500	800	600	1	0	0	0	0	4	10	6
360	1	1	69	168	61	21.6128	4270	3	1	1	1	0	0	0	0	0	0	0	0	0	0	39	97	3.63	41.7	576	534	225	0	0	400	1	12	1	500	300	1	3200		1000	1500	1	0	0	0	0	16	11	9
361	1	1	42	162	68	25.9107	4760	3	3	1	0	0	0	0	0	0	0	0	0	0	0	43	83	5.1	39.6	348	312	180	0	0	0	0	0	0	704	0	0	2000	500	1500	500	0	0	0	0	0	20	13	6
362	1	1	48	162	65	24.7676	4550	3	3	1	0	0	0	0	1	0	0	0	0	0	0	46	67	5.23	41.4	252	222	128	0	0	0	0	0	0	450	200	1	2000	250	700	600	1	0	0	0	0	16	25	5
363	1	1	43		61		4270	3	3	0	0	0	0	0	1	0	0	0	0	0	0	44	70	4.29	36.9	402	336	178	0	0	410	1	0	0	400	300	1	2000	500	500	600	0	0	0	0	0	10	14	4
364	1	2	32	155	50	20.8117	3250	2	5	0	0	0	0	0	0	0	0	0	0	0	0	38	60	3.21	41.3	252	168	65	0	0	0	0	0	0	0	0	0	1000		500	1000	1	0	0	0	0	4	7	4
365	2	2	61	156	61	25.0657	3965	3	3	1	0	0	0	0	0	0	0	0	0	0	0	47	79		37.8	462	432	272	0	0	790	1	0	0	600	400	1	1500		800	600	1	0	0	0	0	16	14	6
366	1	2	44	162	55	20.9572	3575	2	2	1	0	0	0	0	0	0	0	0	0	0	0	42	79	4.59	45.2	318	276	145	0	0	0	0	0	0	0	0	0	1500		400	500	1	0	0	0	0	20	9	4
367	1	2	56	162	80	30.4832	5200	2	2	0	0	0	0	0	0	0	0	0	0	0	0	37	49	4.87	44.5	324	282	119	0	0	0	0	0	0	550	0	0	2500	200	800	600	1	0	0	0	0	16	51	5
368	1	2	51	162	50	19.052	3250	2	2	0	0	0	0	0	0	0	0	0	0	0	0	38	57	4.4	46.4	384	318	179	0	0	460	1	0	0	250	0	0	2000		600	1800	1	0	0	0	0	16	13	6
369	1	1	41	172	52	17.5771	3640	3	5	0	0	0	0	0	1	0	0	0	0	0	0	44	98	4.66	44.8	348	276	112	0	0	610	1	0	0	800	0	0	2000		800	500	1	0	0	0	0	8	7	4
370	1	1	54	160	60	23.4375	4200	2	2	1	0	0	0	0	0	0	0	0	0	0	0	44	83	3.49	36.1	210	186	84	0	0	0	0	0	0	500	400	1	1500	500	1000	450	1	0	0	0	0	8	8	3
371	1	1	58		55		3850	2	2	0	0	0	0	0	1	0	0	0	0	0	0	44	54	5.26	42.7	246	210	106	4	1	600	1	0	0	500	0	0	2000		1000	400	1	0	0	0	0	8	22	4
372	1	2	33	160	51	19.9219	3315	2	5	0	0	0	0	0	0	0	0	0	0	0	0	43	52	4.29	46.3	246	228	111	0	0	0	0	0	0	500	0	0	1500		1000	600	1	0	0	0	0	12	8	4
373	1	1	44	165	60	22.0386	4200	2	5	0	0	0	0	0	1	0	0	0	0	0	0	45	79	5.33	47.2	294	228		0	0	0	0	0	0	250	0	0	2000		300	400	1	0	0	0	0	12	7	4
374	2	1	64	170	56	19.3772	3920	3	2	1	0	0	0	0	0	0	0	0	0	0	0	44	96	4.3	43.1	300	252	154	0	0	0	0	0	0	266	0	0	1500		500	500	1	0	0	0	0	12	10	4
375	2	1	59	170	58	20.0692	4060	3	2	1	0	0	0	0	0	0	0	0	0	0	0	44	85	3.86	40.6	270	216	116	0	0	0	0	0	0	530	400	1	1500		800	1300	1	0	0	0	0	16	36	7
376	2	1	65		58		4060	3	3	1	0	0	0	0	1	0	0	0	0	0	1	43	77	3.8	42.3	276	240		0	0	800	1	0	0	500	250	1	2000		800	800	1	0	0	0	0	12	15	5
377	1	1	53	172	60	20.2812	4200	3	2	1	1	0	0	0	1	0	1	0	1	0	0	42	70	4.53	38.9	294	258		0	0	190	1	0	0	500	0	0	2000	300	1000	1500	1	0	0	0	0	12	14	7
378	2	1	54	172	63	21.2953	4410	3	3	1	1	0	0	0	0	0	0	0	0	0	0	43	92	6.17	38.7	342	300	174	0	0	440	1	0	0	800	0	0	2500		1200	1000	1	0	0	0	0	10	12	7
379	1	2	65	164	78	29.0006	5070	3	2	1	1	0	0	0	0	0	0	0	0	0	0	42	73	4.81	45.9	408	348	185	0	0	800	1	0	0	489	0	0	3000		700	800	0	0	0	0	0	16	14	7
380	1	2	49	162	49	18.6709	3185	3	2	0	0	0	0	0	0	0	0	0	0	0	0	34	54	4.6	40.6	228	204	115	0	0	0	0	0	0	518	0	0	1500		500	600	0	0	0	0	0
381	1	2	58	158	57	22.8329	3705	2	3	0	0	0	0	0	0	0	0	0	0	0	0	35	57	5.56	44.3	264	222	98	0	0	830	1	0	0	200	0	0	1000		350	500	0	0	0	0	0	12	8	6
382	1	2	58		53		3445	2	2	0	0	0	0	0	0	0	0	0	0	0	0	40	54	3.85	44.4	264	228	93	0	0	400	1	0	0	500	0	0	1500		1600	1000	0	0	0	0	0	20	20	7
383	2	2	61		49		3185	2	3	1	0	1	0	0	0	0	0	0	0	0	0	35	75	3.3	45.3	312	264	111	0	0	400	1	0	0	500	0	0	2000		1000	300	1	0	0	0	0	16	17	5
384	2	1	66		63		4410	3	3	1	0	0	0	0	0	0	0	0	0	0	0	36	80	3.86	36.9	252	210	89	0	0	810	1	0	0	300	200	1	2500		600	400	0	0	0	0	0	16	13	7
385	1	1	41		67		4690	3	2	0	0	0	0	0	1	0	0	0	0	0	0	41	85	5.37	44.8	246	204	80	0	0	750	1	0	0	500	800	1	2500		700	500	1	0	0	0	0	16	10	6
386	2	2	47	158	60	24.0346	3900	3	3	0	0	0	0	0	0	0	0	0	0	0	0	34	81	3.51	43.6	330	288		0	0	390	1	0	0	0	0	0	2000	500	600	700	1	0	0	0	0	16	12	4
387	1	1	49	165	60	22.0386	4200	3	3	0	0	0	0	0	0	0	0	0	0	0	0	45	83	4.98	40.7	240	198	79	0	0	0	0	0	0	400	0	0	1500	500	600	800	1	0	0	0	0	12	11	4
388	1	1	43	162	62	23.6244	4340	3	2	0	0	0	0	0	0	0	0	0	0	0	0	47	63	3.64	44.5	312	240	101	0	0	390	1	0	0	712	0	0	1500		100	500	1	0	0	0	0	4	8	7
389	1	2	45	162	55	20.9572	3575	3	3	1	0	0	0	0	0	0	0	0	0	0	0	35	69	3.86	41.2	408	378	151	0	0	250	1	0	0	0	0	0	2000		1000	1300	1	0	0	0	0	64	21	5
390	1	1	25	175	62	20.2449	4340	1	2	0	0	0	0	0	0	0	0	0	0	0	0	44	83	4.72	45.5	324	276	139	0	0	810	1	0	0	0	0	0	2000		500	500	1	0	0	0	0	12	6	4
391	1	1	48	162	70	26.6728	4900	3	2	0	0	0	0	0	1	0	0	0	0	0	0	48	79	5.64	46	396	324	148	0	0	0	0	0	0	700	800	1	2000		500	500	1	0	0	0	0	16	11	6
392	1	2	49	160	55	21.4844	3575	3	2	0	0	0	0	0	0	0	0	0	0	0	0	33	53	4.9	44.4	228	174	43	0	0	0	0	0	0	500	0	0	1500	500	1000	500	1	0	0	0	0	4	8	6
393	1	2	59	158	52	20.83	3380	3	2	0	0	0	0	0	0	0	0	0	0	0	0	38	63	5.26	42.1	288	270	119	3	1	420	1	0	0	254	0	0	1500		600	700	1	0	0	0	0	10	11	7
394	1	2	42	158	55	22.0317	3575	2	2	0	0	0	0	0	0	0	0	0	0	0	0	38	56	4.1	43.8	240	204	65	0	0	0	0	0	0	400	0	0	1500	500	1000	400	1	0	0	0	0	16	8	3
395	1	2	55	158	66	26.4381	4290	3	3	1	0	0	0	0	0	0	0	0	0	0	0	37	66	4	43.1	324	276	135	3	1	0	0	0	0	450	0	0	1500	500	500	600	1	0	0	0	0	16	18	6
396	2	1	55		73		5110	3	3	1	1	0	0	0	0	0	1	0	0	0	0	54	105	3.05	30.4	390	342	190	0	0	0	0	0	0	700	600	1	2000		1000	1200	1	0	0	0	0	16	12	5
397	1	2	38		58		3770	2	2	0	1	0	0	0	0	0	0	0	0	0	0	33	71	3.61	40.5	228	204	79	4	1	450	1	0	0	400	0	0	1500	500	1000	500	1	0	0	0	0	12	13	2
398	1	2	47	170	73	25.2595	4745	3	2	0	0	0	0	0	0	0	0	0	0	0	0	38	67	5.55	45.9	246	192	63	0	0	820	1	0	0	550	0	0	1000	500	800	300	0	0	0	0	0	12	8	2
399	1	1	43		60		4200	3	3	1	0	0	0	0	1	0	0	0	0	0	0	42	93	4.87	39	258	228	92	0	0	0	0	0	0	0	0	0	2500	500	1200	750	1	0	0	0	0	10	11	5
400	2	2	48	158	61	24.4352	3965	3	3	1	0	0	1	0	0	0	0	0	0	0	0	34	80	4.06	42.1	288	258	114	0	0	800	1	0	0	484	0	0	1000	500	800	800	1	0	0	0	0	16	10	5
401	1	1	74	160	70	27.3	4900	3	2	0	1	0	0	0	1	0	0	0	0	0	0				40.6	372	312	177	0	0	0	0	0	0	800	0	0	2000	600	800	250	1				0	16	14	6
402	2	1	57	169	73	25.5593	5110	3	3	1	0	0	0	0	0	0	0	0	0	0	0	47	74	4.65	40.9	258	204	80	0	0	0	0	0	0	0	0	0	2000	500	500	400	1	0	0	0	0	12	7	5
403	2	2	59	166	53	19.2336	3445	3	3	1	0	0	0	0	0	0	0	0	0	0	0	38	95	5.29	40.4	348	318	184	0	0	0	0	0	0	460	0	0	2000	400	1000	600	1	0	0	0	0	16	16	4
404	1	2	51	158	65	26.0375	4225	3	3	1	0	0	0	0	0	0	0	0	0	0	0	37	80	4.48	37.1	300	264	150	0	0	610	1	0	0	300	0	0	2500	500	1000	750	1	0	0	0	0	16	37	3
405	2	2	50	162	63	24.0055	4095	3	3	1	0	0	0	0	0	0	0	0	0	0	0	40	73	4.57	40.2	282	246	118	0	0	0	0	0	0	0	0	0	2500		600	500	1	0	0	0	0	12	15	9
406	2	2	59	160	56	21.875	3640	2	3	1	1	0	0	0	0	0	0	0	0	0	0	42	79	4.45	46.2	174	210	92	0	0	790	1	0	0	0	0	0	1500	400	800	500	1	0	0	0	0	8	12	5
407	1	1	43	172	65	21.9713	4550	3	3	0	0	0	0	0	0	0	0	0	0	0	0	38	90	4.46	44.7	306	276	117	0	0	0	0	0	0	0	400	1	2500	500	1000	750	1	0	0	0	0	16	12	7
408	1	1	47	176	72	23.2438	5040	3	5	0	0	0	0	0	1	0	0	0	0	0	0	45	66	4.76	43.2	186	168	43	0	0	0	0	0	0	500	400	1	2000		1000	1000	0	0	0	0	0	12	10	4
409	1	1	55	165	72	26.4463	5040	3	2	0	1	0	0	0	0	0	1	0	0	0	0	47	119	4.82	43.7	228	204	90	0	0	0	0	0	0	500	250	1	2500	500	700	800	1	0	0	0	0	12	11	6
410	1	1	59	168	68	24.093	4760	2	2	0	1	0	0	0	0	0	0	0	0	0	0	40.4	92	4.96	46.2	240	198	88	0	0	0	0	12	1	0	600	1	2000	500	1000	500	1	0	0	0	0	16	10	7
411	2	2	52		48		3120	3	3	1	0	0	0	0	0	0	0	0	0	0	0	38	72	5.42	44.3	360	330	175	0	0	760	1	0	0	0	0	0	1500	400	800	1000	1	0	0	0	0	16	13	8
412	1	1	50	170	63	21.7993	4410	2	1	0	1	0	0	0	1	0	0	0	1	0	0	34.6	63	4.8	38.8	450	420	194	3	1	580	1	11	1	400	0	0	2000	500	1000	800	1	0	0	0	0	12	15	7
413	2	2	70	162	47	17.9089	3055	3	3	1	1	0	0	0	0	0	0	0	0	0	0	38.7	93	4.47	46.5	372	348	140	4	1	0	0	0	0	600	0	0	2000		800	1000	1	0	0	0	0	12	15	6
414	1	2	18	160	49	19.1406	3185	2	5	0	0	0	0	0	0	0	0	0	0	0	0	36.7	56	2.91	38.3	246	186	79	0	0	400	1	0	0	0	0	0	1500	500	400	600	0	0	0	0	0	4	7	4
415	1	1	20		59		4130	2	3	0	0	0	0	0	0	0	0	0	0	0	0	40.5	77	3.13	50.6	330	300	180	0	0	690	1	0	0	0	0	0	2000	500	600	800	1	0	0	0	0	4	13	6
416	1	2	56	158	48	19.2277	3120	3	3	0	1	0	0	0	0	0	0	0	0	0	0	37.7	75	4.18	39.1	378	342	156	0	0	600	1	0	0	280	0	0	1500	500	1000	1000	1	0	0	0	0	16	38	7
417	2	2	38	160	55	21.4844	3575	3	3	1	0	0	0	0	0	1	0	0	0	0	0	40.1	51	4.28	40.5	264	234	101	0	0	640	1	0	0	500	0	0	2000	250	700	600	0	0	0	0	0	20	11	4
418	1	1	50		62		4340	3	3	1	0	0	1	0	1	0	0	0	0	0	0	40.6	89	3.55	38.3	234	210	85	0	0	0	0	0	0	490	0	0	2000	500	600	1000	0	0	0	0	0	16	11	4
419	1	2	45	157	53	21.5019	3445	3	2	0	0	0	0	0	0	0	0	0	0	0	0	40.1	57	3.2	44.1	312	252	166	0	0	0	0	0	0	560	0	0	1500		800	1000	1	0	0	0	0	12	8	4
420	1	2	59	158	66	26.4381	4290	3	3	1	0	0	0	0	0	0	0	0	0	0	0	51.6	74	4.45	40.9	318	282	134	0	0	600	1	0	0	300	200	1	2000	400	1000	400	0	0	0	0	0	20	13	7
421	1	1	33	172	68	22.9854	4760	1	5	0	0	0	0	0	0	0	0	0	0	0	0	47.6	63	4.31	47.9	198	174	74	0	0	0	0	0	0	300	0	0	1500	500	1000	400	1	0	0	0	0	4	10	6
422	2	1	46		79		5530	3	3	1	0	0	0	0	0	0	0	0	0	0	0	51.3	59	4.74	40.6	378	342	181	0	0	600	1	0	0	0	400	1	2500	500	1000	1000	1	0	0	0	0	16	10	5
423	1	1	26		50		3500	2	2	0	0	0	0	0	0	0	0	0	0	0	0	43.2	61	3.5	51.2	354	276	158	4	1	580	1	0	0	0	0	0	3000	300	1000	500	1	0	0	0	0	8	10	3
424	1	1	48		50		3500	3	2	0	0	0	0	0	0	0	0	0	0	0	0	44.7	78	5.8	42.2	252	210	133	0	0	0	0	0	0	0	0	0	1500	400	800	1000	1	0	0	0	0	12	10	3
425	1	1	53	165	65	23.8751	4550	2	3	0	1	0	0	0	1	0	0	0	0	0	1	44.8	60	5.29	45.9	516	444	271	4	1	700	1	0	0	0	0	0	1500	500	200	700	1	0	0	0	0	12	31	11
426	1	2	49	160	63	24.6094	4095	3	2	0	0	0	0	0	0	0	0	0	0	0	0	42.5	55	4.49	49.3	396	318	181	0	0	370	1	0	0	500	0	0	2000	500	800	500	1	0	0	0	0	8	11	4
427	1	1	79	153	54	23.0681	3780	3	2	1	1	0	0	0	1	0	1	0	0	0	0	40.6	89	3	40.3	312	258	162	0	0	0	0	0	0	0	0	0	2000	800	200	1200	0	0	0	0	0	24	15	15
428	2	1	44		51		3570	3	3	0	0	0	0	0	1	0	0	0	0	0	0	46.4	71	4.87	42.9	246	192	75	0	0	0	0	0	0	0	0	0	2500		200	600	0	0	0	0	0	8	9	1
429	1	2	66	152	45	19.4771	2925	2	3	1	0	0	0	0	0	0	0	0	0	0	0	40.9	62	4.93	44.1	264	234	143	4	1	800	1	9	1	300	0	0	1500	350	800	600	1	0	0	0	0	12	13	2
430	1	2	50		55		3575	3	2	0	0	0	0	0	0	0	0	0	0	0	0	36.8	73	4.34	50	270	234	85	0	0	0	0	0	0	500	0	0	1500	500	600	700	0	0	0	0	0	16	12	4
431	1	1	50	169	70	24.5089	4900	3	2	0	1	0	0	0	1	0	0	0	1	0	0	38.5	80	3.41	41	288	246	101	0	0	400	1	0	0	255	0	0	1500	500	600	700	1	0	0	0	0	12	12	5
432	1	1	18	176.5	69	22.1493	4830	1	5	0	0	0	0	0	0	0	0	0	0	0	0	44.4	73	3.52	43.6	234	186	55	0	0	0	0	0	0	0	0	0	1500	300	400	500	1	0	0	0	0	8	6	4
433	1	1	71	170	70	24.2215	4900	2	1	0	1	0	0	0	1	0	1	1	0	0	0	43	89	3.46	42.4	438	378	119	0	0	800	1	0	0	400	0	0	2000	500	600	800	0	0	0	0	0	16	14	5
434	1	2	66		62		4030	3	1	0	1	1	0	0	0	1	1	1	0	0	0	37.7	49	2.27	41.7	498	444	217	4	1	570	1	0	0	350	0	0	2000		600	500	1	0	0	0	0	16	19	8
435	1	2	49	159	55	21.7555	3575	3	5	0	0	0	0	0	0	0	0	0	0	0	0	37.4	62	3.46	43	282	210	86	0	0	380	1	0	0	250	0	0	2000		500	500	0	0	0	0	0	12	9	8
436	2	2	58		70		4550	3	3	1	1	0	0	0	0	0	0	0	1	0	0				42	384	354	183	0	0	420	1	0	0	730	0	0	1500	300	900	1200	0				0	16	17	7
437	1	2	40	150	51	22.6667	3315	2	3	0	0	0	0	0	0	0	0	0	0	0	0	40.3	58	5.44	42.3	252	228	114	0	0	810	1	0	0	800	0	0	2000	500	1000	600	1	0	0	0	0	20	14	6
438	1	2	59	155	55	22.8928	3575	3	2	0	0	0	0	0	0	0	0	0	0	0	0	40.6	53	5.04	45	306	288	115	0	0	0	0	0	0	252	400	1	3000		350	500	0	0	0	0	0	20	15	8
439	1	2	45	152	52	22.5069	3380	3	3	0	0	0	0	0	0	0	0	0	0	0	0	37	47	3.54	43.1	270	240		0	0	590	1	0	0	500	400	1	2000	300	800	600	0	0	0	0	0	4	10	6
440	1	2	55		56		3640	3	2	0	0	0	0	0	0	0	0	0	0	0	0	37.1	54	3.45	40.9	324	300	135	0	0	810	1	0	0	500	0	0	2000		800	600	0	0	0	0	0	12	14	7
441	1	2	64	157	63	25.5588	4095	2	2	0	0	0	0	0	0	0	0	0	0	0	0	38.1	69	3.77	43	918	888	627	6	1	1720	1	0	0	250	600	1	2500	500	500	1500	1	0	0	0	0	248	26	20
442	1	1	54	168	57	20.1956	3990	2	5	0	0	0	0	0	0	0	0	0	0	0	0	41.4	63	3.45	41	300	252	51	4	1	400	1	0	0	750	0	0	2000		1200	1000	0	0	0	0	0	8	7	2
443	1	1	26	165	53	19.4674	3710	3	2	0	0	0	0	0	1	0	0	0	0	0	0	42.2	66	3.79	47.8	228	204	87	0	0	0	0	0	0	470	0	0	2000	400	700	500	0	0	0	0	0	8	9	2
444	2	2	71	160	52	20.3125	3380	3	2	1	0	0	0	0	0	0	0	0	0	0	0	42.3	63	5.39	40	540	432	166	3	1	0	0	0	0	750	0	0	3500	250	900	1600	1	0	0	0	0	64	18	8
445	1	1	37	162	52	19.8141	3640	3	2	0	0	0	0	0	0	0	0	0	0	0	0	42.2	58	3.47	43.2	192	156	17	0	0	0	0	0	0	600	400	1	2000	500	800	900	0	0	0	0	0	4	5	3
446	1	2	54		72		4680	3	2	1	1	0	0	0	0	0	0	0	1	0	0	42.9	76	7.88	38.2	288	240	148	0	0	0	0	0	0	370	200	1	3000		500	700	1	0	0	0	0	20	17	9
447	1	1	60	170	60	20.7612	4200	3	4	0	1	0	0	0	0	0	0	0	0	0	0	41.5	73	4.12	40.6	360	318	180	0	0	560	1	0	0	389	200	1	2500		600	300	0	0	0	0	0	20	18	8
448	1	1	72		68		4760	3	2	1	1	0	0	0	0	0	1	0	1	0	0	40.7	118	4.36	37	318	282	96	0	0	600	1	0	0	375	0	0	2500	500	800	600	1	0	0	0	0	140	26	14
449	1	1	47	165	56	20.5693	3920	3	2	0	1	0	0	0	0	0	0	0	0	0	0	43.1	58	4.11	43.4	264	234	102	0	0	0	0	0	0	410	0	0	1500	400	500	500	1	0	0	0	0	20	12	4
450	1	1	50	168	77	27.2817	5390	3	3	1	0	0	0	0	0	0	0	0	0	0	0	47.3	80	4.52	44.2	252	222	88	0	0	0	0	0	0	500	800	1	1500	500	800	600	0	0	0	0	0	12	7	5
451	1	1	56	174	65	21.4692	4550	3	3	1	0	0	0	0	1	0	0	0	0	0	0	40.4	108	4.1	41.9	426	390	198	0	0	410	1	0	0	750	200	1	2500		1100	500	1	0	0	0	0	20	14	7
452	1	2	38	155	46	19.1467	2990	2	5	0	0	0	0	0	0	0	0	0	0	0	0	36.4	42	3.84	43.8	294	240	118	0	0	0	0	0	0	250	0	0	2500	500	500	600	0	0	0	0	0	4	9	7
453	2	2	49		67		4355	3	3	0	1	0	0	0	0	0	0	0	1	0	0			5.24	43.8	306	264	107	3	1	770	1	0	0	265	0	0	2000	500	500	500	0	0	0	0	0	20	31	7
454	1	1	40	170	50	17.301	3500	3	2	0	0	0	0	0	1	0	0	0	0	0	0				39.1	246	174	77	0	0	0	0	0	0	250	0	0	2000	400	400	500	0	0	0	0	0	4	7	7
455	1	1	75	160	58	22.6562	4060	3	2	0	1	0	0	0	0	0	0	0	0	1	0	37.5	65	4.66	37.4	312	276	121	0	0	570	1	0	0	600	0	0	1500	500	600	500	1	0	0	0	0	20	11	7
456	1	2	28	160	48	18.75	3120	3	2	0	0	0	0	0	0	0	0	0	0	0	0	37.7	68	3.34	39.6	318	294	164	0	0	410	1	0	0	750	0	0	2500	500	600	600	0	0	0	0	0	12	8	4
457	1	2	22	165	60	22.0386	3900	3	5	0	0	0	0	0	0	0	0	0	0	0	0	35.9	56	3.23	43.3	300	264		0	0	0	0	0	0	0	0	0	2000	500	400	1000	1	0	0	0	0	4	5	3
458	1	1	68		63	20.8	4410	3	2	1	0	0	1	0	0	0	0	0	0	0	0	47.5	74	5.47	39.6	300	270	95	0	0	0	0	0	0	240	400	1	2500		400	500	0	0	0	0	0	16	10	4
459	1	2	43	160	49	19.56	3185	3	3	1	0	0	0	0	0	0	0	0	0	0	0	38.4	44	4.63	40.3	258	234		0	0	0	0	0	0	500	400	1	2000	400	600	500	0	0	0	0	0	8	9	5
460	1	2	43	160	54	21.0938	3510	2	5	0	0	0	0	0	0	0	0	0	0	0	0	37.3	45	3.98	38.3	210	156	66	0	0	0	0	0	0	250	100	1	1500		300	450	0	0	0	0	0	4	11	5
461	2	1	45	174	74	24.4	5180	4	4	0	0	0	0	0	1	1	0	0	1	0	1				43.4	372	270		0	0	0	0	12	1	700	0	0	1500	500	1000	1400	0	0	0	0	0
462	2	2	48	156	60	25.07	3900	3	3	1	0	0	0	0	0	0	0	0	0	0	0	47.4	66	3.34	35.2	228	204	97	0	0	0	0	0	0	800	0	0	2000		300	300	0	0	0	0	0	4	9	2
463	1	1	59	170	61	21.1073	4270	3	1	0	1	0	0	0	1	0	0	0	0	0	0	39.6	170	7.5	39.3	396	348	240	0	0	800	1	0	0	250	0	0	2000	500	600	800	0	0	0	0	0	20	13	7
464	2	2	47	158	55	23.6	3575	4	2	1	0	0	0	0	0	0	0	0	0	0	0	37.5	68	4.94	43.9	228	204	82	0	0	0	0	0	0	0	200	1	2500	500	300	500	0	0	0	0	0	4	15	5
465	1	2	47	157	76	26.2	4940	2	2	0	0	0	0	0	0	0	0	0	0	0	0	36.4	60	3.8	39.6	258	210	86	0	0	820	1	0	0	540	220	1	2000		1000	400	0	0	0	0	0	4	9	7
466	1	2	34	158	62	26	4030	2	2	0	0	0	0	0	0	0	0	0	0	0	0	34.5	67	3.78	42	246	222	117	0	0	0	0	0	0	500	0	0	2000		600	500	0	0	0	0	0	4	10	7
467	1	1	45	170	62	22.14	4340	3	2	1	0	0	0	0	1	0	0	0	0	0	0	43.3	79	7.45	44.9	264	216	95	0	0	470	1	0	0	600	0	0	2000	500	900	800	0	0	0	0	0	12	14	6
468	1	1	62	170	61	21.8	4270	3	2	0	0	0	0	0	0	0	0	0	0	0	0	48.1	95	4.99	39.6	270	246	120	0	0	0	0	0	0	450	400	1	2500	500	600	600	0	0	0	0	0	22	11	6
469	2	1	53	165	60	23.8	4200	3	3	0	0	0	0	0	1	0	0	0	0	0	0	41.9	76	4.83	43.2	312	288	167	0	0	610	1	0	0	500	300	1	2500	250	1000	500	0	0	0	0	0	8	7	5
470	1	2	53	160	68	26.6	4420	2	5	0	1	0	0	0	0	0	1	0	0	0	0	36.6	63	5	41.8	336	282	128	0	0	0	0	0	0	300	0	0	2000	500	500	800	0	0	0	0	0	16	15	8
471	1	1	61	174	57	18.8	3990	2	2	0	1	0	0	0	1	0	0	0	0	1	0	37.8	78	4.7	38.3	228	210		0	0	400	1	0	0	450	0	0	2000	500	600	600	0	0	0	0	0	4	9	3
472	1	1	56	170	60	23.2	4200	2	2	0	0	0	0	0	0	0	0	0	0	0	0	41.9	83	2.54	40.8	198	168	51	0	0	0	0	0	0	0	400	1	2000	500	400	500	0	0	0	0	0	8	6	5
473	2	2	55	150	55	26.7	3575	2	2	0	0	0	0	0	0	0	0	0	0	0	0	35.5	77	5.95	42	246	222	75	3	1	0	0	0	0	500	200	1	3500		600	600	0	0	0	0	0	8	8	7
474	1	2	64	150	53	24.4	3445	2	2	0	0	0	0	0	0	0	0	0	0	0	0				40.8	552	504		0	0	0	0	0	0	450	0	0	3000		2000	1500	0	0	0	0	0
475	1	1	50	175	60	20	4200	2	3	0	0	0	0	0	0	0	0	0	0	0	0	41.4	80	2.8	36	312	288	157	0	0	0	0	0	0	0	400	1	3000		600	950	0	0	0	0	0	16	9	6
476	1	1	49	172	64	23	4480	2	3	0	0	0	0	0	1	0	0	0	0	0	0	43.5	70	5.15	46.3	282	264	143	0	0	570	1	0	0	450	0	0	1500		500	700	0	0	0	0	0	20	10	5
477	2	2	63	155	60	24.9	3900	4	3	0	0	0	0	0	0	0	0	0	0	0	0	38.6	67	5.01	45.2	324	276		0	0	620	1	0	0	225	200	1	2500	600	600	2000	0	0	0	0	0	16	12	5
478	1	1	18	164	56	22.68	3920	1	3	0	0	0	0	0	1	0	0	0	0	0	0	45.3	62	5.44	51.8	234	180	85	0	0	0	0	0	0	225	0	0	2000		400	800	0	0	0	0	0	4	9	3
479	1	1	66	166	62	24.18	4340	4	1	0	1	1	0	1	0	0	0	1	1	0	0	37.5	71	3.42	38.4	414	384	166	0	0	780	1	0	0	300	400	1	3000	500	500	1700	1	0	0	0	0	16	16	6
480	1	2	44	165	70	25.71	4550	2	3	1	0	0	0	0	0	0	0	0	0	0	0	40.8	82	4.63	47.6	300	264	147	0	0	0	0	0	0	252	200	1	2500	500	500	700	0	0	0	0	0	4	13	6
481	1	2	49		53	21.98	3445	3	3	1	0	0	0	0	0	0	0	0	0	0	0	40	54	5.03	36.8	246	222	114	0	0	740	1	0	0	150	200	1	1500		500	1800	0	0	0	0	0	14	26	7
482	1	2	33		59	23.6	3835	3	2	0	1	0	0	0	0	0	0	0	0	0	1	38.1	70	5.21	45	312	276	134	0	0	0	0	0	0	500	0	0	1500		600	1000	0	0	0	0	0	5	32	6
483	2	1	46	165	67	20.94	4690	3	4	1	0	0	0	0	1	0	0	0	0	0	0	40.9	75	5.42	37	432	384	239	0	0	590	1	13	1	450	200	1	3000	300	600	600	0	0	0	0	0	16	10	5
484	1	1	65	168	66	23.1	4620	3	2	0	1	0	0	0	1	0	1	0	0	0	0	37.7	70		42	258	240	123	0	0	0	0	0	0	450	400	1	2500	300	500	500	0	0	0	0	0	8	40	5
485	1	1	21	171	53	18.13	3710	3	5	0	0	0	0	0	0	0	0	0	0	0	0	41.1	59	3.9	48.3	186	162	63	0	0	0	0	0	0	300	200	1	2000		500	550	0	0	0	0	0	3	7	3
486	2	2	49		50	20.3	3250	3	3	0	0	0	0	0	0	1	0	0	0	0	0	42.7	78	3.25	43.6	288	264	163	0	0	390	1	0	0	450	0	0	2000		500	300	0	0	0	0	0	14	12	5
487	1	2	58	154	45	18.97	2925	3	1	0	0	1	0	0	0	1	0	1	0	0	0	33.9	54	2.8	36.6	438	402	224	0	0	0	0	8	1	500	0	0	2000	600	600	600	1	0	0	0	0	16	27	6
488	1	2	60	150	53	25.11	3445	3	3	1	0	0	0	0	0	0	0	0	0	0	0	39.3	76	2.8	36.4	306	276	172	0	0	0	0	0	0	240	400	1	2000	500	500	550	0	0	0	0	0	8	4	4
489	1	1	38	170	66	23.53	4620	3	3	0	0	0	0	0	0	0	0	0	0	0	0	40.3	66	4.65	44.3	360	330	178	0	0	0	0	0	0	500	200	1	3500		600	950	0	0	0	0	0	18	23	4
490	1	1	18	173	62	22.55	4340	2	5	0	0	0	0	0	0	0	0	0	0	0	0	44.9	91	2.61	46.8	222	192	103	0	0	0	0	0	0	500	0	0	2000	500	500	1500	0	0	0	0	0	3	15	3
491	1	1	33	171	60	21.01	4200	3	2	0	0	0	0	0	0	0	0	0	0	0	0	44.9	88	3.85	49.7	258	228	82	3	1	560	1	0	0	170	400	1	2500	500	1100	600	0	0	0	0	0	7	8	3
492	2	2	33	160	65	21.8	4225	4	2	0	1	1	0	0	0	0	1	0	0	0	0	32.7	82	4.61	41.9	318	282	92	4	1	400	1	0	0	450	0	0	3000		600	150	0	0	0	0	0	20	15	6
493	1	1	61	170	55	20.97	3850	3	3	1	0	0	0	0	1	1	1	0	1	0	1	49.7	73	3.04	41.6	336	258		0	0	850	1	0	0	0	200	1	3000		300	500	0	0	0	0	0	4	6	6
494	1	1	65	170	67	22.09	4690	3	2	1	0	0	0	0	1	1	0	0	0	0	1	44.3	66	6.24	45.4	306	198	109	0	0	530	1	0	0	225	200	1	3000	300	600	1000	0	0	0	0	0	10	17	7
495	1	2	55	159	47	22	3055	3	2	0	0	0	0	1	0	0	0	0	0	0	0	40.4	49	3.65	46.4	522	504	295	4	1	1150	1	0	0	450	400	1	3000	500	1200	600	0	0	0	0	0	38	11	8
496	1	1	40	171	60	23.06	4200	2	4	0	0	0	0	0	0	0	0	0	0	0	0	41.8	84	3.83	46.6	438	366	251	0	0	400	1	0	0	0	400	1	2000	400	600	1300	0	0	0	0	0	8	13	6
497	1	2	53	161	72	27.9	4680	3	1	0	0	0	0	0	0	0	0	1	0	0	0	35.1	57	5.43	44.3	462	420	222	0	0	800	1	0	0	0	0	0	2500	500	800	2500	0	0	0	0	0	16	17	6
498	1	2	45	158	56	23.8	3640	3	2	0	0	0	0	0	0	0	0	0	0	0	0	34.8	68	3.39	42.2	336	318	162	0	0	580	1	15	1	380	0	0	2000	500	500	700	0	0	0	0	0	14	12	5
499	1	1	59	170	74	25.61	5180	2	2	1	1	0	0	0	0	0	0	0	1	1	0	40.6	80	5.02	41.2	348	306	209	0	0	0	0	0	0	300	400	1	2000	400	500	700	0	0	0	0	0	7	12	4
500	1	1	49	176	64	22.95	4480	3	2	0	0	0	0	0	0	0	0	0	0	0	0	44.7	84	4.82	43.2	354	318	176	0	0	0	0	0	0	500	0	0	1500	300	600	500	0	0	0	0	0	6	7	3
501	1	1	30	170	61	21.1	4270	3	3	0	0	0	0	0	0	0	0	0	0	0	0	43.6	72	3.57	43.6	330	276		0	0	270	1	0	0	610	0	0	2000		600	750	0	0	0	0	0	3	7	3
502	2	2	54		65	22	4225	3	2	0	0	0	0	0	0	0	0	0	0	0	0	33	57	4.34	42.4	276	240	127	0	0	0	0	0	0	400	0	0	1500		500	400	0	0	0	0	0	9	14	7
503	2	1	54	165	58	23.5	4060	3	2	0	0	0	0	0	1	0	0	0	0	0	0	36.6	83	3.75	37.2	354	306	202	0	0	0	0	0	0	250	0	0	3500		600	700	0	0	0	0	0	12	10	5
504	1	2	52		57		3705	3	1	0	0	0	0	0	0	0	0	0	0	0	0	33.5	61	4.96	39.3	690	624	399	9	1	0	0	0	0	0	0	0	4000	500	1000	2600	0	1	0	1	0	112	13	8
505	1	2	59	158	50	18.82	3250	2	3	1	0	0	0	0	0	0	0	0	0	0	0	41.6	73	3.32	40.3	342	288	110	0	0	800	1	0	0	450	200	1	3500	400	600	800	0	0	0	0	0		14	10
506	2	2	66	150	47	21.78	3055	3	3	0	1	0	0	0	0	0	1	0	1	0	0	38.6	91	4.59	43	570	510	312	7	1	520	1	11	1	800	200	1	3500	500	1000	800	0	0	0	0	0	14	13	7
507	1	2	59		53		3445	3	3	0	0	0	0	0	0	0	0	0	0	0	0	41.9	81	4.33	48.9	384	366	230	0	0	800	1	0	0	480	0	0	3000	300	800	1000	0	0	0	0	0	17	13	10
508	1	2	53	157	60	24.34	3900	2	5	1	0	0	0	0	0	0	0	0	0	0	0	38.3	55	6.03	41.6	354	324	202	0	0	830	1	0	0	450	0	0	3000	500	600	600	0	0	0	0	0	12	8	4
509	1	2	49	155	52	26.22	3380	3	2	0	0	0	0	0	0	0	0	0	0	0	0	38.7	72	3.65	41.9	276	222	90	4	1	0	0	0	0	500	0	0	1500	500	500	600	0	0	0	0	0	5	14	9
510	2	2	52	160	65	25.39	4225	3	3	1	0	0	0	0	0	0	0	0	0	0	0	33.4	74	5.03	41.5	384	288	155	0	0	400	1	0	0	450	0	0	2500	500	400	600	0	0	0	0	0	5	9	7
511	1	2	21	153	45	19.2	2925	2	5	0	0	0	0	0	0	0	0	0	0	0	0	38.7	60	3.68	44	246	192	112	0	0	0	0	0	0	450	600	1	2500		600	600	0	0	0	0	0	4	6	4
512	1	1	54	170	75	24.57	5250	3	2	0	1	0	0	0	0	0	0	0	0	0	0	47.3	92	6.23	42.8	330	288	138	0	0	0	0	0	0	460	600	1	3000		500	1000	1	0	0	0	0	12	10	7
513	1	2	27	153	47	20.08	3055	2	2	0	0	0	0	0	0	0	0	0	0	0	0	41.8	62	3.51	45.1	378	324	183	0	0	0	0	0	0	500	300	1	2500	150	600	1200	0	0	0	0	0	4	7	5
514	1	1	60	170	66	23.05	4620	3	3	1	0	0	0	0	0	0	0	0	0	0	0	34.7	81	4.39	44.2	342	288	163	0	0	430	1	0	0	470	0	0	3500	250	1000	420	0	0	0	0	0	6	8	6
515	2	1	52	165	64	24.9	4480	3	3	1	1	0	0	0	1	0	0	0	0	0	0	42.4	80	5.36	43.9	330	264	120	0	0	0	0	0	0	0	200	1	3000	500	500	500	0				0	10	13	6
516	1	2	55	154	45	19.98	2925	3	3	1	0	0	0	0	0	0	0	0	0	0	0	43.5	74	5.06	48.7	336	288	130	0	0	560	1	0	0	500	200	1	2000		500	500	0	0	0	0	0	18	8	6
517	2	1	76	165	54	20.5	3780	4	3	1	0	0	0	0	0	0	0	0	0	0	0	36.1	82	3.37	35	600	516	186	15	1	3250	1	0	0	2650	0	0	3500	400	3000	500	0	0	0	1	0	84	54
518	2	1	64	167	60	24.17	4200	3	3	1	0	0	0	0	1	0	0	0	0	0	0	37.5	109	3.63	35.1	360	330	215	0	0	380	1	8	1	0	0	0	2500	500	500	650	1	0	0	0	0	18	12	6
519	1	1	68	170	75	27	5250	3	2	0	1	0	0	0	1	1	0	1	1	0	0	36.4	96	5.64	46.1	318	300	152	0	0	490	1	10	1	550	0	0	2000	500	1000	500	0	0	0	0	0	12	8	6
520	1	2	25	162	57	22.48	3705	2	5	0	0	0	0	0	0	0	0	0	0	0	0	35.8	50			324	288	128	0	0	0	0	0	0	450	0	0	2000		200	600	0	0	0	0	0	18	6	5
521	1	1	75	165	66	22.77	4620	3	1	0	1	0	0	0	1	1	0	1	1	0	0	36.7	101	3.13	40	480	396		0	0	600	1	9	1	500	0	0	2500	500	500	1000	0	0	0	0	0	16	17	5
522	1	1	64		70		4900	4	4	0	0	0	0	0	0	0	0	0	0	0	0				32.3	1170	1116		8	1	1200	1	10	1	0	0	0	8000		1500	1000	0	1	1	0	0
523	1	2	67		65		4225	3	2	0	0	0	0	0	0	0	0	0	0	0	0	38.7	57	5.02	40.3	300	258	134	0	0	600	1	0	0	450	0	0	3000	500	600	600	0	0	0	0	0	6	7	6
524	1	2	44	165	52	19.8	3380	3	3	1	0	0	0	0	0	1	0	0	0	0	1	44.1	53	4.51	38	252	222	59	0	0	600	1	0	0	500	0	0	2000	500	500	500	0	0	0	0	0	12	11	5
525	1	2	72	155	52	21.37	3380	3	1	0	1	1	0	0	0	0	1	0	0	0	0	34.8	72	6.3	42.6	450	396	191	3	1	0	0	12	1	263	0	0	2500	300	500	900	1	0	0	0	0	16	39	10
526	1	1	43	168	70	24.45	4900	3	3	1	0	0	0	0	1	0	0	0	0	0	1	45.9	75	5.7	45.7	312	270	149	0	0	0	0	0	0	400	0	0	1500	500	500	1100	0	0	0	0	0	9	8	4
527	1	2	33	163	56	19.2	3640	3	2	0	0	0	0	0	0	0	0	0	0	0	0	39.7	45	3.19	39.5	234	180		0	0	0	0	0	0	505	400	1	2000	500	800	400	0	0	0	0	0	5	7	4
528	1	1	20	172	58	18.6	4060	2	5	0	0	0	0	0	1	0	0	0	0	0	0	50.6	62	3.92	47.9	198	156		0	0	0	0	0	0	0	0	0	2500		100	300	0	0	0	0	0	6	7	3
529	1	1	62	170	55	20.07	3850	3	3	0	1	0	0	0	1	1	0	0	1	0	0	38.4	71	5.24	34.7	324	264	117	0	0	0	0	0	0	0	0	0	2500	300	500	200	0	0	0	0	0	17	9	3
530	2	2	55	160	62	24.2188	4030	3	3	1	0	0	0	0	0	0	0	0	0	0	0	36.5	59	3.93	46.2	306	282	150	0	0	270	1	12	1	500	0	0	2000	500	600	600	0	0	0	0	0	18	8	5
531	1	2	42	168	68	24.09	4420	3	3	1	0	0	0	0	0	0	0	0	0	0	1	37.7	68	4.11	41.1	426	378	223	0	0	600	1	0	0	500	0	0	2000	500	800	800	0	0	0	0	0	16	12	4
532	1	1	46	167	61	21.51	4270	3	5	0	0	0	0	0	0	0	0	0	0	0	0		65	8.07	40.2	252	180		0	0	0	0	0	0	250	0	0	1500		300	400	0	0	0	0	0	4	5	3
533	1	1	55	171	67	24.06	4690	3	3	1	0	0	0	0	1	0	0	0	0	0	0	41	82	4.76	40.8	300	270		0	0	0	0	0	0	450	0	0	2000	500	500	300	0	0	0	0	0	10	10	3
534	1	2	46	157	50	20.55	3250	3	2	0	0	0	0	0	0	1	0	0	0	0	1	42.3	70	4.46	42.3	264	210	123	0	0	0	0	0	0	300	0	0	1500	500	400	900	0	0	0	0	0	4	10	3
535	2	2	47	168	115	41.51	7475	3	3	1	0	0	0	0	0	0	0	0	0	1	0	36.5	53	8.98	41.7	360	318		0	0	390	1	0	0	257	0	0	2000		600	800	0	0	0	0	0	13	14	3
536	1	2	40	157	64	25.96	4160	3	2	1	0	0	0	0	0	0	0	0	0	0	0	41.8	59	5.23	48	324	234	131	0	0	380	1	0	0	800	0	0	1500	500	300	500	0	0	0	0	0	17	13	3
537	1	2	64	157	53	23.33	3445	3	2	0	1	1	0	0	0	0	0	0	0	1	0	40.1	48	5.91	43.7	306	246		0	0	0	0	0	0	350	200	1	2500		700	900	0	0	0	0	0	8	15	8
538	1	1	38	166	56	21.77	3920	3	5	0	0	0	0	0	0	0	0	0	0	0	0	45.5	71	4.19	45.2	228	168		0	0	0	0	0	0	0	0	0	1500	400	300	370	0	0	0	0	0	4	6	2
539	1	1	68	172	80	28.73	5600	3	3	1	1	0	0	0	1	0	0	0	1	0	0	46.9	70	4.44	38.1	282	234	108	0	0	0	0	0	0	532	600	1	1500		600	370	0	0	0	0	0	17	12	4
540	1	2	53		60		3900	3	2	1	0	0	0	0	0	0	0	0	0	0	0	43.3	87	5.2	47.6	258	210	128	0	0	0	0	0	0	500	400	1	2000		1000	800	0	0	0	0	0	7	8	3
541	2	2	62	156	55	24.65	3575	3	2	0	1	1	0	0	0	0	0	0	0	0	0	41.4	53	5.69	41.6	288	258		0	0	420	1	0	0	400	0	0	2500	500	700	400	0	0	0	0	0	14	12	5
542	1	2	45	150	47	22.22	3055	3	3	1	0	0	0	0	0	0	0	0	0	0	0	34.9	69	3.93	37.3	288	210	91	0	0	260	1	0	0	350	0	0	2000		600	800	0	0	0	0	0	7	7	2
543	1	2	61	156	53	21.78	3445	3	2	0	1	0	0	0	0	0	0	0	0	0	0	38.6	52	5.44	42.7	294	270		4	1	370	1	0	0	500	0	0	1500	500	800	600	0	0	0	0	0	13	11	5
544	2	1	62	164	50	18.5901	3500	3	3	1	0	0	0	0	0	0	0	0	0	0	0	41.3	73	2.88	37.3	378	282	163	0	0	260	1	0	0	750	0	0	2500		1000	1000	0	0	0	0	0	14	8	5
545	1	1	68	170	56	19.38	3920	3	3	0	0	0	0	0	0	0	0	0	0	0	1	40.5	76	4.69	43.2	234	198	71	0	0	400	1	0	0	200	0	0	1000		500	500	0	0	0	0	0	13	10	4
546	1	2	51	156	52	21.16	3380	3	3	0	0	0	0	0	0	0	0	0	0	1	0		71	4.88	40.4	324	276		0	0	0	0	0	0	600	0	0	1500	300	500	800	0	0	0	0	0	7	9	3
547	1	2	54	160	56	23.05	3640	3	2	1	0	0	0	0	0	0	0	0	0	0	0	38.9	69	3.9	39.9	372	312	170	0	0	0	0	11	1	450	0	0	2000	500	500	600	0	0	0	0	0	10	7	3
548	2	1	50	162	68	25.37	4760	3	2	0	1	0	0	0	0	1	1	0	1	0	0	44.3	75	3.71	40.9	288	252		0	0	0	0	0	0	500	0	0	2500		800	400	0	0	0	0	0	14	9	3
549	1	1	64	167	70	25.1	4900	3	1	0	0	0	0	0	1	1	0	0	0	0	0	38.6	86	5.6	38.3	522	438	187	0	0	400	1	0	0	500	0	0	2500	400	600	600	0	1	1	0	0	6	7	2
550	1	2	47	165	59	19.83	3835	3	3	1	0	0	0	0	0	0	0	0	0	0	0		68	3.26	38.8	324	264	148	0	0	0	0	0	0	500	0	0	1000	500	600	600	0	0	0	0	0	7	15	2
551	1	1	83	168	83	29.41	5810	3	1	0	1	1	0	0	0	0	0	0	0	0	0	35.7	88	4.51	39	372	288		0	0	660	1	10	1	700	0	0	2000	500	1300	800	0	0	0	0	0	21	25	8
552	1	2	43	155	57	24.65	3705	3	2	0	0	0	0	0	0	0	0	0	0	0	0	40.3	58	4.86	45.2	360	312		0	0	840	1	0	0	733	400	1	3000	500	1600	1800	0	0	0	0	0	11	12	4
553	1	2	49	146	65	30.49	4225	3	3	1	0	0	1	0	0	0	0	1	0	0	0	43.1	72	3.93	47.4	360	342	190	4	1	390	1	0	0	540	0	0	2000	500	500	700	0	0	0	0	0	13	9	4
554	1	1	55	165	58	21.4	4060	3	1	0	1	0	0	0	0	0	0	0	1	0	0	40.5	62	10.89	46.1	552	504	225	3	1	1300	1	0	0	500	0	0	3000	500	1000	1500	0	0	0	0	0	11	14	3
555	1	1	69	167	66	23.95	4620	4	1	0	0	1	0	0	1	0	0	0	0	0	0	41.2			41.2	444	348		0	0	0	0	0	0	1167	0	0	1500	500	700	1300	0	0	0	0	0	17	12	5
556	1	2	22	163	47	17.69	3055	2	5	0	0	0	0	0	0	0	0	0	0	0	0	42.8	51	3.84	52.7	264	228		0	0	0	0	0	0	400	0	0	3000	500	600	500	0	0	0	0	0	4	5	3
557	1	1	41		79	28.7	5530	2	2	0	0	0	0	0	0	0	0	0	0	0	0	40	63	4.81	48.4	264	228	105	0	0	0	0	0	0	600	0	0	2500	500	600	600	0	0	0	0	0	6	9	2
558	1	1	56	170	70	22.86	4900	2	2	0	0	0	0	0	0	0	0	0	0	0	0	44.1	76	4.08	39.6	474	426	276	0	0	800	1	0	0	1000	0	0	3500	500	1000	500	0	0	0	0	0	16	11	3
559	2	1	49	170	62	24.91	4340	3	3	1	0	0	0	0	0	0	0	0	0	0	0	44.7	85	3.61	31.8	456	396	224	0	0	830	1	0	0	850	0	0	2000	500	1000	600	0	0	0	0	0	17	10	6
560	1	2	55	158	60	22.4	3900	3	2	1	0	0	0	0	0	0	0	0	0	0	0	33.2	78	3.61	35.5	408	366	237	4	1	800	1	0	0	708	0	0	2500	500	1200	800	0	0	0	0	0	18	10	6
561	1	1	48	166	80	29.76	5600	2	5	0	0	0	0	0	0	0	0	0	0	0	0	43.3	81	3.08	42.7	300	252	105	0	0	0	0	0	0	371	0	0	2000	500	600	400	0	0	0	0	0	5	10	5
562	1	1	68	175	58	19.59	4060	4	3	1	1	0	0	0	1	1	0	0	0	1	0	38.6	89	4.89	38.9	522	456		0	0	800	1	0	0	500	0	0	2000	500	800	600	0	0	0	0	0	15	14	7
563	1	1	63	172	62	20.95	4340	3	3	0	0	0	0	0	1	0	0	0	0	0	0	38.9	76	5.3	41.7	276	228		0	0	0	0	0	0	600	0	0	1500	500	800	600	0	0	1	0	0	4	8	2
564	1	1	56	163	64	24.08	4480	4	3	1	0	0	0	0	0	0	0	1	0	0	1	42.7	79	5.32	42.1	300	252		0	0	0	0	0	0	500	0	0	1500	500	600	600	0	1	1	0	0	14	10	3
565	1	2	54	157	55	23.44	3575	3	3	0	0	0	0	0	0	0	0	0	0	0	1	37.1	78	3.71	40.1	252	216		0	0	0	0	0	0	505	0	0	1500	500	600	700	0	0	0	0	0	14	10	2
566	1	2	64	155	56	24.97	3640	3	3	0	1	0	0	0	0	0	1	0	0	0	0	42.5	67	3.64	43.9	282	240	158	0	0	0	0	0	0	450	0	0	1500	500	800	400	0	0	0	0	0	16	9	5
567	1	1	43	175	74	25.01	5180	3	5	0	0	0	0	0	0	0	0	0	0	0	0	43.1	83	3.52	39.3	276	240		0	0	0	0	0	0	517	0	0	2000	500	400	600	0	0	0	0	0	12	6	2
568	1	2	49	160	63	25.56	4095	3	3	0	0	0	0	0	0	0	0	0	0	0	0	40.6	62	4.85	45.3	246	216		0	0	0	0	0	0	450	0	0	2000	500	600	1000	0	0	0	0	0	5	11	3
569	1	2	44	160	49	19.14	3185	2	2	0	0	0	0	0	0	0	0	0	0	0	0	36.3	44	2.96	42	354	306	207	0	0	0	0	0	0	511	0	0	2000	500	600	1000	0	0	0	0	0	7	8	4
570	1	2	59	163	55	20.7008	3575	3	3	0	0	0	0	0	0	0	0	1	0	0	0	34.2	66		37.9	282	228		0	0	0	0	0	0	500	0	0	2000	400	500	1380	0	0	0	0	0	44	21	12
571	1	1	47	173	97	35.08	6790	3	2	0	1	1	1	0	0	0	1	0	0	0	1	43.1	91	3.12	49.5	246	216		0	0	600	1	0	0	800	600	1	2500		1500	500	0	0	0	0	0	8	9	4
572	1	1	55		80	31.64	5600	3	3	0	1	0	1	0	1	0	1	1	1	0	0	39.6	108	3.73	41.4	540	480		0	0	0	0	11	1	750	0	0	2500	500	600	900	0	0	0	0	0	240	56	28
573	1	2	21	153	51	21.63	3315	3	5	0	0	0	0	0	0	0	0	0	0	0	0	37.3	54	3.31	47.4	294	234	90	0	0	0	0	0	0	100	0	0	2000	1000	300	1000	0	0	0	0	0	4	4	2
574	1	2	61	160	60	23.44	3900	2	5	0	1	0	0	0	0	1	0	0	1	0	0	35.6	61	3.59	41.5	192	150		0	0	0	0	0	0	0	0	0	1500	300	600	400	0	0	0	0	0	6	8	3
575	1	2	50	154	48	21.5	3120	4	3	1	0	1	0	0	0	1	0	0	0	0	1	49	73	5.05	44.5	336	306	204	0	0	510	1	0	0	453	200	1	2500	500	600	400	0	0	0	0	0	20	8	5
576	1	2	64	145	51	25.45	3315	3	5	0	1	0	0	0	0	0	1	0	0	0	0	37.3	43	4.29	44	216	174		0	0	0	0	0	0	240	0	0	1500	500	600	350	0	0	0	0	0	16	9	2
577	1	2	50	157	48	20.13	3120	3	3	1	0	0	0	0	0	0	0	0	0	0	0	41.9	85	3.39	41.3	270	240	123	0	0	600	1	0	0	450	0	0	1500	500	400	400	0	0	0	0	0	12	9	2
578	1	2	62	160	52	20.83	3380	3	3	0	0	0	0	0	0	0	1	0	0	1	0	41	78	4.96	44.5	282	210		0	0	280	1	0	0	230	0	0	1500	500	600	800	0	0	0	0	0	18	8	4
579	1	2	58	170	61	23.1	3965	3	3	1	0	0	0	0	0	0	0	0	0	0	0	38.7	67	5.09	45.2	282	228	97	4	1	0	0	0	0	450	0	0	2000	250	600	800	0	0	0	0	0	14	7	4
580	1	2	59	160	51	19.81	3315	3	4	0	0	0	0	0	0	0	0	0	0	0	0	37.2	74	5.07	39.4	378	318	135	0	0	800	1	0	0	450	0	0	2500	300	600	1000	0	0	0	0	0	12	10	4
581	2	2	38		60	25.27	3900	3	3	1	0	0	0	0	0	0	0	0	0	0	0	35	77	3.32	36.9	210	174		0	0	0	0	0	0	510	0	0	1500	500	500	300	0	0	0	0	0	8	9	3
582	1	1	38	177	53	17.4	3710	3	2	0	0	0	0	0	1	0	0	0	0	0	0	37.2	60	3.49	41.5	288	240		0	0	0	0	0	0	500	0	0	1800	500	600	700	0	0	0	0	0	2	9	3
583	1	1	47	176	73	25.18	5110	2	2	0	0	0	0	0	0	0	0	0	0	0	0	45	72	5.63	42	198	162	91	0	0	0	0	0	0	484	0	0	3000		300	300	0	0	0	0	0	20	9	2
584	1	1	73	172	72	25.38	5040	3	1	0	0	0	0	0	0	0	0	1	0	0	0	42.3	81	4.9	39.7	420	348		0	0	0	0	0	0	230	400	1	2000	500	600	1750	0	0	0	0	0	18	14	6
585	1	1	63	173	63	23.18	4410	3	2	1	1	0	1	0	0	0	0	1	0	1	0	38	69	3.53	36.4	204	174	72	0	0	0	0	0	0	450	0	0	2500		300	600	0	0	0	0	0	12	8	4
586	1	2	37	159	62	25.06	4030	2	2	0	0	0	0	0	0	0	0	0	0	0	0	35.2	52	3.42	42.8	228	198		0	0	0	0	0	0	450	0	0	2000	500	500	1000	0	0	0	0	0	2	6	2
587	1	1	61	172	67	23.92	4690	3	1	0	0	0	0	0	1	1	0	1	0	0	0	37.6	73	3.81	39.8	378	306		0	0	460	1	0	0	500	0	0	2000	500	600	1400	0	0	0	0	0	16	16	6
588	1	1	38	172	69	23.49	4830	2	2	0	0	0	0	0	0	0	0	0	0	0	0	43.9	72	5.18	42.3	234	174		0	0	0	0	0	0	250	0	0	2000	500	500	130	0	0	0	0	0	14	11	6
589	1	1	25	168	75	26.93	5250	3	2	0	0	0	0	0	1	0	0	0	0	0	0	46.4	67	3.75	46	216	198		0	0	0	0	0	0	450	500	1	2000	500	500	350	0	0	0	0	0	8	7	5
590	2	1	57	170	69	23.32	4830	3	4	0	1	0	0	0	1	0	0	0	0	0	0	43.5	81	4.76	40.5	348	312	115	0	0	780	1	0	0	720	250	1	2500		800	600	0	0	0	0	0	16	8	6
591	1	2	63	158	56	23.24	3640	3	3	1	0	0	0	0	0	1	0	0	0	0	0	44.1	81	5.59	42.5	456	378	190	0	0	700	1	0	0	500	400	1	1500	500	600	800	0	0	0	0	0	12	11	5
592	2	1	62	165	64	23.51	4480	2	3	0	0	0	0	0	0	0	0	0	0	0	0	38.9	79	4.32	37.7	282	240		0	0	0	0	0	0	500	200	1	2000		600	250	0	0	0	0	0	20	8	3
593	1	2	40	162	62	22.5	4030	3	5	0	0	0	0	0	0	0	0	0	0	0	0	38.9	80	4.66	35.8	240	198		0	0	0	0	0	0	500	0	0	1500	500	550	400	0	0	0	0	0	6	10	2
594	1	1	31	170	65	22.32	4550	4	3	0	0	0	0	0	0	0	0	0	0	0	0	45.4	81	3.09	30.9	402	360	226	3	1	650	1	0	0	300	0	0	1500	400	800	2000	0	0	0	0	0	12	10	5
595	1	1	58	168	79	27.9904	5530	3	2	1	0	0	0	0	0	0	0	0	0	0	0	46.2	69	3.72	41.8	270	240		0	0	0	0	0	0	850	200	1	1500	500	600	700	0	0	0	0	0	20	9	3
596	1	2	56	164	56	22.31	3640	2	2	0	1	1	0	0	0	0	1	0	0	0	0	35.4	53	3.92	41.1	168	144		0	0	0	0	0	0	0	0	0	1000	400	600	240	0	0	0	0	0	4	7	4
597	1	1	42	170	60	24.39	4200	3	2	0	0	0	0	0	0	0	0	0	0	0	0	47.8	78	5.29	46.1	204	174		0	0	0	0	0	0	350	0	0	2000	100	500	300	0	0	0	0	0	6	8	2
598	1	2	49	160	46	18.75	2990	2	2	1	0	0	0	0	0	0	0	0	0	0	1	48	82	3.97	46.7	210	168		0	0	0	0	0	0	0	0	0	1000	450	600	400	0	0	0	0	0	14	22	5
599	2	2	71	150	56	26.24	3640	3	1	0	1	1	0	0	0	0	0	0	0	0	0	40.4	75	5.1	40	378	330	105	4	1	600	1	0	0	500	0	0	1500	300	800	900	0	0	0	0	0	24	14	6
600	1	1	47	172	57	19.2672	3990	3	3	0	0	0	0	0	1	0	0	0	0	0	0	41.5	71	5.07	37.7	288	252	147	0	0	0	0	0	0	450	0	0	2500	500	600	800	0	0	0	0	0	14	9	4
601	1	2	60	158	52	20.96	3380	3	3	1	0	0	0	0	0	0	0	0	0	0	0	34.4	86	3.53	37.3	276	234		0	0	0	0	0	0	500	0	0	1500	500	600	800	0	0	0	0	0	18	7	2
602	1	2	60	164	71	27.89	4615	3	3	0	0	0	0	0	0	0	0	0	0	0	1	41.8	64	6	45	288	246		0	0	0	0	0	0	500	0	0	2000	500	800	400	0	0	0	0	0	14	16	2
603	1	2	49	163	66	26.44	4290	3	2	0	0	0	0	0	0	0	0	0	0	0	0	35.3	63	3.5	34.6	222	162		0	0	0	0	0	0	400	0	0	1500	500	500	280	0	0	0	0	0	6	14	6
604	1	1	75	170	97	33.56	6790	3	1	0	1	1	0	1	1	0	0	1	1	0	0	45.7	61	3.15	43.8	396	336	162	0	0	0	0	9	1	0	0	0	1500	500	400	600	0	0	0	0	0	12	25	6
605	1	1	63	175	69	22.53	4830	2	2	0	0	0	0	0	1	0	0	0	0	0	0	42.4	84	4.52	38.3	246	204		0	0	0	0	0	0	500	400	1	2500		450	300	0	0	0	0	0	6	7	5
606	1	1	60	170	69	24.62	4830	2	2	1	1	1	0	0	0	0	0	0	0	0	0	46.9	89	5.06	43.9	402	354		0	0	680	1	0	0	535	0	0	3000	80	450	1300	0	0	0	0	0	8	10	6
607	1	2	53	165	62	23.51	4030	3	2	1	0	0	0	0	0	0	0	0	0	0	0	38.7	46	5.02	41.7	204	150		0	0	0	0	0	0	369	0	0	1500	500	400	320	0				0	8	8	3
608	2	2	57		60	24.03	3900	3	3	1	0	0	0	0	0	0	0	0	0	0	1	39.8	60	5.09	48.1	354	294	207	0	0	0	0	0	0	580	0	0	2500	500	700	1200	0	0	0	0	0	12	10	6
609	2	2	37	156	52	21.37	3380	3	3	1	0	0	0	0	0	0	0	0	0	0	1	40	56	4.39	39.8	234	192		0	0	470	1	0	0	0	0	0	2000	500	400	600	0	0	0	0	0	20	12	6
610	1	1	52	173	74	27.38	5180	3	2	1	0	0	0	0	0	0	0	0	0	0	0	48.4	78	4.26	38.7	408	378	224	0	0	0	0	0	0	696	0	0	2500		500	600	0	0	0	0	0	16	7	6
611	1	1	62	160	60	23.44	4200	3	2	0	1	0	0	0	1	0	0	0	0	0	1	41.8	71	8.06	45.1	252	216		0	0	800	1	0	0	350	400	1	2000		800	600	0	0	0	0	0	6	7	4
612	1	1	49	176	76	24.54	5320	3	2	0	1	0	0	0	0	0	0	0	1	0	0	45.6	100	2.78	40.2	360	330	216	0	0	1010	1	0	0	856	212	1	2500	500	900	700	0	0	0	0	0	14	7	3
613	1	2	46	160	53	20.31	3445	3	3	1	0	0	0	0	0	0	0	0	0	0	1	44.5	66	4.09	46.9	294	270	168	0	0	0	0	0	0	450	0	0	1500	500	600	600	0	0	0	0	0	14	10	3
614	1	2	69		68		4420	2	3	1	0	0	0	0	0	0	0	0	0	0	1	39.2	69	2.95	38	354	306		0	0	0	0	0	0	1000	0	0	2000	500	1000	500	0	0	0	0	0	64	9	6
615	1	1	44	165	58	22.04	4060	3	2	0	0	0	0	0	0	0	0	0	0	0	0	43.5	98	4.88	46.1	252	210		0	0	0	0	0	0	600	200	1	1500	500	800	500	0	0	0	0	0	12	7	3
616	1	2	55	155	50	21.23	3250	3	2	0	0	0	0	0	0	0	0	0	0	0	0	42.6	78	7.1	44.2	288	210		0	0	0	0	0	0	500	400	1	2000	500	600	550	0	0	0	0	0	10	6	3
617	1	1	46	173	75	26.06	5250	3	3	1	0	0	0	0	1	0	0	0	0	0	0	43.2	81	4.11	48.8	246	180		0	0	0	0	0	0	0	0	0	2500	500	400	300	0	0	0	0	0	18	11	5
618	1	2	40	157	56	22.72	3640	2	5	0	0	0	0	0	0	0	0	0	0	0	0	41.3	51	3.84	42.4	312	240		0	0	0	0	0	0	506	0	0	2000	300	500	300	0	0	0	0	0	4	6	3
619	1	2	39	160	65	25.53	4225	2	5	0	0	0	0	0	0	0	0	0	0	0	0	41.1	53	5.27	44.1	288	228	123	0	0	0	0	0	0	260	0	0	2000	500	600	570	0	0	0	0	0	2	11	3
620	1	1	60	170	70	24.22	4900	3	3	1	1	1	0	0	0	0	1	0	0	1	0	41.3	93	3.06	38.8	324	282	181	0	0	0	0	0	0	512	0	0	2500	500	800	500	0	0	0	0	0	20	20	6
621	1	1	62	167	68	25.1	4760	3	2	1	1	0	0	0	1	1	0	0	0	0	0	42.6	81	3.73	41.4	228	198		0	0	0	0	0	0	450	0	0	1500	500	500	200	0	0	0	0	0	12	10	6
622	1	1	75	172	71	24.28	4970	3	2	1	0	0	0	0	0	0	0	0	0	0	0	42.6	99	5.22	45.7	348	228		0	0	520	1	0	0	250	0	0	3000	500	500	300	0	0	0	0	0	18	13	5
623	1	1	57	164	56	21.68	3920	3	4	0	1	0	0	0	1	0	1	0	0	0	0	46.7	77	3.56	37.8	564	510	248	0	0	0	0	0	0	450	400	1	2500	500	600	1200	0	0	0	0	0	14	18	9
624	2	1	23	187	104	29.74	7280	3	4	0	0	0	0	0	0	0	0	0	0	0	0	49.2	77	4.24	41.9	582	510	305	0	0	2360	1	0	0	1000	800	1	3000		1000	1000	0	0	0	0	0	18	23	11
625	1	1	59	165	70	25.71	4900	3	2	0	1	0	0	0	1	1	1	1	0	0	0	37	113	4.05	40.8	240	210		0	0	0	0	0	0	239	0	0	2000	500	300	250	0	0	0	0	0	20	18	6
626	1	2	37	157	62	25.36	4030	2	2	0	0	0	0	0	0	0	0	0	0	0	0	36.7	62	4.22	42.5	252	198		0	0	440	1	0	0	650	0	0			300	600	0	0	0	0	0	4	8	4
627	1	1	67	161	60	18.9	4200	3	1	0	1	0	0	0	1	1	0	1	1	0	0	38.3			33.8	420	372		0	0	400	1	8	1	500	0	0	2000	500	800	1700	0	0	0	0	0	192		8
628	1	1	57	158	71	29.24	4970	2	2	1	1	0	0	0	0	0	1	0	1	0	0	47.6	72	3.74	42.2	360	336		0	0	800	1	0	0	250	200	1	3500	500	600	400	0	0	0	0	0	16	15	3
629	1	2	49	155	48	20.81	3120	3	2	0	0	0	0	0	0	0	0	0	0	0	0	42.7	58	4.7	46.9	306	240		0	0	0	0	0	0	250	200	1	2500	500	500	800	0	0	0	0	0	18	19	14
630	2	1	66	158	54	20.83	3780	3	2	0	1	0	0	0	1	0	0	0	0	0	0	38.6	77	4.3	41.8	318	288	168	0	0	0	0	0	0	450	0	0	2500	500	600	800	0	0	0	0	0	20	14	4
631	1	1	53	178	84	26.97	5880	2	5	0	0	0	0	0	1	0	0	0	0	0	0	41	67	4.92	48.3	210	162		0	0	0	0	0	0	450	400	1	2500		600	500	0	0	0	0	0	6	11	3
632	1	1	65	164	55	20.2	3850	3	2	0	0	0	0	0	1	0	0	0	0	0	0	40.2	59	5.57	34.4	318	288		0	0	270	1	0	0	640	0	0	3500	500	800	1500	0	0	0	0	0	14	11	4
633	1	2	48	160	66	26.17	4290	2	2	0	0	0	0	0	0	0	0	0	0	0	0	41.2	70	4.08	47.2	222	192		0	0	600	1	0	0	800	0	0	2500	500	300	200	0	0	0	0	0	20	10	5
634	1	1	50	173	72	24.39	5040	3	2	0	1	0	0	0	1	0	0	0	0	0	0	48.9	96	5.69	42.5	324	288		0	0	0	0	0	0	450	0	0	2500	700	600	700	0	0	0	0	0	6	11	4
635	2	2	66	158	49	22	3185	3	2	0	0	0	0	0	0	0	0	0	0	0	0	39.9	38	4.81	41.1	234	198		0	0	0	0	0	0	250	0	0	3000	400	500	1300	0	0	0	0	0	12	15	7
636	1	1	47	172	67	23	4690	4	1	0	0	1	0	0	0	0	0	0	0	0	0	45.4	50	6.05	42.8	438	378	171	0	0	990	1	0	0	500	0	0	3000		600	500	0	0	0	0	0	6	14	6
637	2	2	60	158	50	21.23	3250	4	3	1	0	1	0	0	0	0	0	0	0	0	0	32.6	56	2.02	36.3	384	336		3	1	0	0	0	0	0	0	0	2500	300	500	500	0	0	0	0	0	18	15	7
638	1	2	66	155	63	25.89	4095	3	3	0	0	0	0	0	0	0	0	0	0	0	1	34.7	50	4.87	32.8	288	252	114	3	1	440	1	0	0	450	0	0	3000		300	800	0	0	0	0	0	18	14	3
639	2	1	45		60	21.51	4200	3	3	0	0	0	0	0	1	0	0	0	0	0	0	42.1	68	5.05	38.2	336	294	106	4	1	600	1	0	0	600	0	0	2000	800	800	2800	0	0	0	0	0	18	14	2
640	1	1	49	172	60	20.28	4200	3	3	1	0	0	0	0	0	0	0	0	0	0	0	38.9		2.67	36.2	354	306	178	0	0	0	0	0	0	307	400	1	3500		400	755	0	1	0	0	0	16	13	6
641	1	2	32	156	61	24.44	3965	2	5	0	0	0	1	0	0	0	0	0	0	0	0	35.8	41	3.97	46.2	240	198	74	0	0	0	0	0	0	350	200	1	2000	300	600	600	0	0	0	0	0	4	7	2
642	1	2	25	157	58	19.56	3770	3	5	0	0	0	0	0	0	0	0	0	0	0	0	38.9	56	3.22	42.8	258	222		0	0	0	0	0	0	0	0	0	2000		200	500	0	0	0	0	0	4	5	4
643	2	2	47	155	72	29.97	4680	3	2	1	0	0	0	0	0	0	0	0	0	0	0	46.4	43	5.35	38.7	210	156		0	0	0	0	0	0	350	0	0	3000		600	800	0	0	0	0	0	18	11	5
644	1	1	44	165	54	20.32	3780	3	2	0	0	0	0	0	1	0	0	0	0	0	0	41.6	87	3.42	40	306	282		0	0	0	0	0	0	200	200	1	1500	1000	500	350	0	0	0	0	0	18	14	6
645	1	1	54	172	60	20.38	4200	2	2	0	1	0	0	0	0	0	0	0	0	0	0	42.7	70	3.86	45	246	216		2.5	1	0	0	0	0	450	0	0	2000	400	600	500	0	0	0	0	0	12	8	6
646	2	2	49		64	25	4160	3	3	1	0	1	0	0	0	0	0	0	0	0	0	45.8	52	3.03	37.5	288	216		0	0	800	1	0	0	250	200	1	2500		1000	1100	0	0	0	0	0	6	10	8
647	1	2	52	163	57	21.45	3705	3	2	0	1	0	0	0	0	0	0	0	0	0	0	38.9			37.5	366	306		6	1	560	1	0	0	750	0	0	2000		1200	500	0	0	0	0	0	14	16	5
648	1	2	23		68	19.3	4420	2	5	0	0	0	0	0	0	0	0	0	0	0	0	37.7			42.9	258	216	118	0	0	0	0	0	0	250	400	1	2500	500	200	800	0	0	0	0	0	4	8	6
649	2	2	41	165	65	26.71	4225	3	3	1	0	0	0	0	0	0	0	0	0	0	0	44	94	3.44	47.1	342	300	182	0	0	0	0	0	0	240	0	0	1500	500	600	550	0	0	0	0	0	18	9	4
650	1	1	66	172	72	24.34	5040	4	1	0	1	0	0	0	1	1	0	1	0	0	0	43.6	81	4.19	42.4	498	432		8	1	820	1	0	0	600	0	0	2600	500	1000	2700	0	0	0	0	0	16	13	6
651	1	1	60	168	70	25.26	4900	3	3	1	0	0	0	0	0	1	0	0	0	1	1	41.2	61	5.48	43	210	180		0	0	0	0	0	0	800	0	0	1500	500	600	600	0	0	0	0	0	6	11	4
652	1	1	50	177	66	20.83	4620	3	3	0	0	0	0	0	1	0	0	0	0	0	0	42.5	74	3.79	42.2	264	240		0	0	0	0	0	0	100	0	0	2000	500	300	400	0	0	0	0	0	14	11	4
653	1	2	65	160	51	22.22	3315	3	1	0	0	0	0	0	1	0	0	0	0	0	0	39.2	58	4.45	43.8	450	366		4	1	400	1	0	0	0	0	0	3000	500	800	1500	0	0	0	0	0	16	10	5
654	2	1	61	163	71	26.91	4970	3	2	1	0	0	0	0	0	0	0	0	0	0	0	46	77	4.11	41.2	348	306		0	0	0	0	0	0	300	800	1	3000	500	600	500	0	0	0	0	0	16	48	5
655	1	2	45	165	53	19.74	3445	3	3	1	0	0	0	0	0	0	0	0	0	0	0	40.1	66	4.16	42.2	288	258		0	0	0	0	0	0	230	400	1	2000		700	500	0	0	0	0	0	16	13	3
656	1	2	48	160	60	23.73	3900	2	2	0	0	0	0	0	0	0	0	0	0	0	0	35.3	64	4.02	39.2	228	192		0	0	0	0	0	0	500	0	0	3000		500	900	0	0	0	0	0	40	20	8
657	2	1	56	166	55	19.96	3850	3	3	1	0	0	0	0	1	0	0	0	0	0	0	40.2	70	3.83	45.9	264	222		0	0	0	0	0	0	450	800	1	2500		500	1400	0	0	0	0	0	10	11	5
658	1	2	74	150	49	21.21	3185	2	1	0	0	0	0	0	0	0	0	0	0	0	0	39.5	48	2.92	38.8	432	360		4	1	400	1	0	0	800	0	0	1500		800		0	0	0	0	0	16	20	5
659	1	1	25	178	62	20.52	4340	2	2	0	0	0	0	0	0	0	0	0	0	0	0	46.2	76	3.47	47.4	240	198		0	0	400	1	0	0	0	0	0	3000	500	300	600	0	0	0	0	0	4	9	4
660	2	1	59	167	63	21.9	4410	3	2	1	0	0	0	0	0	0	0	0	0	0	1	44.6	77	4.91	43.4	168	150		0	0	0	0	0	0	240	0	0	1500	400	600	700	0	0	0	0	0	4	7	6
661	1	2	46	158	63	24.61	4095	2	5	0	0	0	0	0	0	0	0	0	0	0	0	38.4	56	5.52	48.8	192	162	72	0	0	0	0	0	0	450	0	0	1500		800	300	0	0	0	0	0	4	9	6
662	1	2	58	160	56	22.07	3640	3	1	0	0	1	0	1	0	0	0	0	0	0	0	35.5	63	5.89	43.1	474	408	219	4	1	0	0	10	1	350	0	0	2500	500	1000	1200	0	0	0	0	0	16	11	6
663	1	1	54	170	88	31.14	6160	3	4	0	1	0	0	0	1	1	0	0	1	0	1	40.6	87	4.9	42.6	318	294		0	0	400	1	0	0	700	0	0	1500	500	1000	600	0	0	0	0	0	12	25	4
664	2	2	54	152	55	22.07	3575	3	3	1	0	0	0	0	0	0	0	0	0	0	0	36.2	64	3.89	38.3	252	198		0	0	0	0	0	0	300	200	1	2500		500	1000	0	0	0	0	0	8	10	6
665	1	2	53	159	69	27.29	4485	3	4	0	0	0	0	0	0	0	0	0	0	0	0	39.8	52	3.57	42.2	432	378		0	0	0	0	0	0	950	0	0	3000	500	700	600	0	0	0	0	0	16	27	8
666	2	2	66	162	55	20.96	3575	3	3	1	0	0	0	0	0	0	0	0	0	0	0	40.6			43.1	450	414		0	0	600	1	0	0	250	0	0	1500	400	800	600	0	0	0	0	0	16	11	6
667	1	2	49	153	53	22.64	3445	3	2	0	0	0	0	0	0	0	0	0	0	0	0	41	50	4.41	47	222	192		0	0	0	0	0	0	300	230	1	1500		500	730	0	0	0	0	0	10	10	4
668	1	2	57	159	60	23.34	3900	2	5	0	0	0	0	0	0	0	0	0	0	0	0	42.6	54	4.73	43.4	300	258		0	0	0	0	0	0	400	0	0	2000		500	400	0	0	0	0	0	14	8	3
669	1	1	52	167	55	21.88	3850	3	3	1	0	0	1	0	1	0	0	0	0	0	0	40.7	64	3.71	38.4	258	210	98	0	0	0	0	0	0	0	0	0	1500	500	400	600	0	0	0	0	0	18	7	5
670	1	1	54	162	73	27.82	5110	3	4	0	1	0	0	0	1	0	0	0	0	0	0	43.1	70	3.6	35.4	954	930	709	9	1	1980	1	0	0	2000	0	0	3000		2500	700	0	0	0	0	0	202	42	28
671	1	2	58	163	80	30.11	5200	4	4	0	1	0	0	0	0	0	0	0	1	0	0	37.9	56	4.76	40.8	438	342		0	0	0	0	0	0	350	0	0	3500		700	900	0	0	0	0	0	16	10	6
672	2	1	49.0575	175	67	21.8776	4690	3	2	0	0	0	0	0	1	0	0	0	0	0	0	41.8	68	4.7	46.4	257	205	95	3	1	990	1	0	0	400	0	0	2500	250	350	700	0	0	0	0	0	20	13	6
673	1	2	46	161	52	20.061	3380	3	3	1	0	0	0	0	0	0	0	0	0	0	0	46.9	60	3.87	48	685	584	278	13	1	1110	1	0	0	1750	0	0	7000	1500	4600	1300	0	0	0	0	0
674	1	2	39.3863	155	48	19.9792	3120	2	2	0	0	0	0	0	0	0	0	0	0	0	0	37.2	66	4.22	41	220	193	77	0	0	0	0	0	0	250	0	0	2000	500	400	220	0	0	0	0	0	8	13	5
675	1	1	21.1671	172	51	17.239	3570	3	2	0	0	0	0	0	1	0	0	0	0	0	0	42.1	62	3.65	40.5	330	298	158	0	0	0	0	0	0	250	0	0	2000	400	600	480	0	0	0	0	0	20	9	4
676	1	2	67.0301	160	48	18.75	3120	3	1	0	0	0	0	0	0	0	0	0	0	0	0	34.6	65	5.3	40.5	344	285	105	0	0	0	0	0	0	200	0	0	2500	500	800	2000	0	0	0	0	0	16	10	6
677	2	1	64.4849	170	65	22.4913	4550	3	2	0	0	0	0	0	1	0	0	0	0	0	0	41.9	80	3.83	36.7	268	237	61.75	0	0	0	0	0	0	514	0	0	2000	500	800	600	0	0	0	0	0	8	10	3
678	2	2	73.3781	158	61.5	24.6355	3997.5	3	3	1	1	0	0	0	0	1	1	1	0	0	1	40.5	76	3.69	45.9	400	355	170	0	0	420	1	0	0	467	0	0	2500	500	600	450	0	0	0	0	0	24	15	9
679	1	2	38.4986	140	47	23.9796	3055	3	5	1	1	1	0	0	0	0	0	0	0	0	0	44.6	53	3.83	48.8	330	262	120	0	0	0	0	0	0	0	0	0	2000	500	200	650	0	0	0	0	0	4	8	4
680	2	2	51.2795	149	67	30.1788	4355	3	3	0	0	0	0	0	0	1	0	0	0	0	1	38.3	55	4.36	37.2	351	285	168	0	0	820	1	0	0	220	0	0	3000	500	600	1000	0	0	0	0	0	16	28	5
681	1	2	55.8301	164	58	21.5645	3770	2	2	1	0	0	0	0	0	0	0	0	0	0	0	43.1	104	5.56	49.8	325	266	103	4	1	350	1	0	0	250	0	0	1500	500	500	770	0	0	0	0	0	12	8	7
682	1	1	33.3479	167	70	25.0995	4900	2	5	0	0	0	0	0	0	0	0	0	0	0	0	44	94	3.55	47	260	228	111	0	0	0	0	0	0	230	400	1	2000	600	600	350	0	0	0	0	0	2	10	4
683	1	1	53.0411	163	53	19.9481	3710	3	2	0	0	0	0	0	0	0	0	0	0	0	0	41.3	89	4.21	44.1	385	348	160	0	0	0	0	0	0	500	0	0	2500	600	600	800	0	0	0	0	0	8	10	5
684	1	1	66.6575	175	70.5	23.0204	4935	2	1	0	0	0	0	0	1	0	0	0	0	0	0	39.3	80	5.48	40.9	433	347	140	4	1	600	1	0	0	200	0	0	3700	500	500	500	0	0	0	0	0	20	15	5
685	1	1	55.8247	170	68	23.5294	4760	3	2	0	0	0	0	0	1	0	0	0	0	0	0	39.8	68	4.66	45.1	242	202	78	0	0	0	0	0	0	600	0	0	2500	500	600	1100	0	0	0	0	0	4	7	3
686	2	2	67.8247	152	62	26.8352	4030	3	2	0	1	0	0	0	0	0	0	0	0	0	0	33.8	60	3.5	41.7	330	286	214	4	1	0	0	0	0	300	0	0	2000	400	600	700	0	0	0	0	0	28	14	6
687	2	2	63.0219	155	60	24.974	3900	3	2	0	1	0	0	0	0	0	0	0	0	0	0	39.3	64	3.98	46.2	270	225	93	8	1	0	0	0	0	500	0	0	2000	300	800	400	0	0	0	0	0	16	7	4
688	1	2	47.1726	160	52	20.3125	3380	3	3	1	0	0	0	0	0	0	0	0	0	0	1	45.4	61	3.23	38.6	365	318	130	0	0	600	1	0	0	532	0	0	2500	500	600	1310	0	0	0	0	0	12	10	5
689	2	2	74.2932	168	68	24.093	4420	3	3	1	0	0	0	0	0	0	0	0	0	0	0		86	3.58	42.7	455	393	167	0	0	600	1	0	0	400	0	0	2500	500	380	2100	0	0	0	0	0	16	39	10
690	1	1	33.7151	170	70	24.2215	4900	3	3	0	0	0	0	0	0	0	0	0	0	0	0	48.6	79	5.78	44.2	315	275	136	0	0	0	0	0	0	400	0	0	2500	500	600	700	0	0	0	0	0	12	7	4
691	1	2	45.7397	160	65	25.3906	4225	2	5	0	0	0	0	0	0	0	0	0	0	0	0	42.4	60	5.21	45.9	450	385	137	0	0	0	0	0	0	200	0	0	3500	500	600	900	0	0	0	0	0	12	6	3
692	1	1	63.8384	168	64.5	22.8529	4515	3	3	0	1	1	0	0	1	0	0	0	0	1	0	50.5	81	4.52	48.5	380	330	138	0	0	0	0	0	0	500	0	0	2000	500	600	350	0	0	0	0	0	12	36	3
693	2	1	61.9726	160	66	25.7812	4620	3	2	0	1	0	0	0	0	0	0	0	0	0	0	36.4	112	4.84	39.8	260	230	105	0	0	0	0	0	0	400	200	1	1500	500	600	800	0	0	0	0	0	16	12	6
694	2	2	50.863	155	53.5	22.2685	3477.5	3	3	1	0	0	0	0	0	0	0	0	0	0	0	39.2	84	4.03	41.6	315	276	170	4	1	440	1	0	0	300	0	0	1500	600	500	500	0	0	0	0	0	12	13	6
695	1	2	35.4849	158	47	18.8271	3055	2	5	0	0	0	0	0	0	0	0	0	0	0	0	43	56	5.34	47	230	191	40	0	0	0	0	0	0	500	0	0	3500	500	600	800	0	0	0	0	0	4	7	3
696	2	1	60.874	166	62	22.4996	4340	3	3	0	0	0	0	0	1	0	0	0	0	0	0	44.1	105	2.6	38.5	345	280	186	0	0	0	0	0	0	250	0	0	1500	400	500	1100	0	0	0	0	0	20	48	20
697	1	2	26.5589	158	52	20.83	3380	2	2	0	0	0	0	0	0	0	0	0	0	0	0	39.3	52	4.68	51.5	425	390	195	0	0	0	0	0	0	350	0	0	3000	500	600	1600	0	0	0	0	0	4	7	3
698	1	1	63.7123	176	78	25.18	5460	2	2	0	1	0	0	0	0	0	0	0	0	0	0	39.4	97	4.68	39	299	271	106	3	1	440	1	0	0	400	0	0	1500	400	600	360	0	0	0	0	0	72	14	6
699	2	2	63.1589	156	61	25.07	3965	2	5	0	0	0	0	0	0	0	0	0	0	0	0	40.7	69	2.8	36.8	200	145	67	0	0	0	0	0	0	400	0	0	1500	500	500	350	0	0	0	0	0	16	8	4
700	1	2	57.2438	160	61.5	24.02	3997.5	3	3	1	0	0	0	0	0	0	0	0	0	0	0	38	80	4.08	36.7	310	270	155	3	1	390	1	0	0	480	0	0	3000	400	600	1500	0	0	0	0	0	20	12	5
701	1	2	46.7205	158	57	22.83	3705	2	2	0	0	0	0	0	0	0	0	0	0	0	0	41.9	69	3.96	38.8	205	143	48	0	0	0	0	0	0	100	0	0	2000	500	400	500	0	0	0	0	0	8	8	3
702	2	2	56.3425	160	52	20.31	3380	3	3	1	0	0	0	0	0	0	0	0	0	0	0	36.7	54	4.85	38.6	320	255	132	0	0	620	1	0	0	500	0	0	3000	500	600	300	0	0	0	0	0	12	20	6
703	1	2	54.9288	158	65	26.04	4225	3	3	0	0	0	0	0	0	0	0	0	0	0	0	41.3	57	5.03	41.7	310	280	155	0	0	0	0	0	0	500	200	1	3500	400	500	500	0	0	0	0	0	20	11	6
704	2	2	45.526	158	50	20.03	3250	3	3	0	0	0	0	0	0	0	0	0	0	0	0	44.6			38.7	170	131	44	0	0	0	0	0	0	0	400	1	2500	500	600	850	0	0	0	0	0	8	10	5
705	1	1	43.7863	165	70	25.71	4900	3	3	0	0	0	0	0	0	0	0	0	0	0	0	47.9	97	4.47	46.2	340	296	171	0	0	0	0	0	0	600	0	0	1500	250	600	1150	0	0	0	0	0	20	18	6
706	1	1	28.0822	175	73	23.84	5110	2	5	0	0	0	0	0	0	0	0	0	0	0	0	46.2	64	4.35	45.6	185	136	37	0	0	0	0	0	0	500	0	0	2000	400	300	700	0	0	0	0	0	4	8	4
707	1	2	56.4329	158	61	24.44	3965	3	2	1	0	0	0	0	0	0	0	0	0	0	0	45.6	53	4.07	47.7	257	226	99	0	0	0	0	0	0	450	0	0	2500	500	800	1000	0	0	0	0	0	4	8	3
708	1	1	62.9233	170	60	20.76	4200	3	3	0	0	0	0	0	0	0	0	0	0	0	1	46	64	4.43	38.1	272	247	132	0	0	0	0	0	0	0	0	0	3000	300	500	500	0	0	0	0	0	64	13	7
709	1	1	51	172	74.1	25.05	5187	3	2	1	0	0	0	0	1	0	0	0	0	1	1	51.9	77	3.81	39.3	275	255	152	0	0	0	0	0	0	500	200	1	2000	500	600	500	0	0	0	0	0	20	8	4
710	1	2	45.2959	160	62	24.22	4030	2	3	1	0	0	0	0	0	0	0	0	0	0	0	38	65	4.67	44.1	330	300	195	0	0	0	0	0	0	750	0	0	2000	500	400	500	0	0	0	0	0	40	11	4
711	1	1	50.3452	178	95	29.98	6650	2	2	0	1	0	0	0	1	0	0	0	0	0	0	47.9	68	5.7	42.6	310	250	125	0	0	0	0	0	0	600	0	0	2000	600	600	500	0	0	0	0	0	4	7	4
712	1	2	73.7096	150	62	27.56	4030	3	2	1	1	0	0	0	0	1	0	1	0	0	0		56	2.65	38.2	395	319	192	3	1	0	0	0	0	650	0	0	3000	600	600	1070	0	0	0	0	0	20	14	7
713	1	2	50.7041	160	55.5	21.68	3607.5	3	3	0	0	0	0	0	0	0	0	0	0	0	0	37.9	69	3.78	35.8	260	245	145	0	0	0	0	11	1	480	0	0	2000	600	400	500	0	0	0	0	0	16	14	3
714	1	2	50.0466	160	53	20.7	3445	3	1	0	0	0	0	0	0	0	0	0	0	0	0	38.6	48		41.5	370	301	106	4	1	0	0	0	0	250	0	0	2500	600	1000	1150	0	0	0	0	0	20	15	3
715	1	2	50.0274	160	62	24.22	4030	3	2	0	1	0	0	0	0	0	1	0	0	0	0	41.5	58	5.63	43.8	288	217	112	0	0	0	0	0	0	240	0	0	1000	300	400	500	0	0	0	0	0	12	7	3
716	1	2	59.3699	155	48	19.98	3120	3	3	0	0	0	0	0	0	0	0	0	0	0	0	37.5	52	3.78	41.6	295	260	147	0	0	0	0	0	0	300	0	0	2000	600	600	500	0	0	0	0	0	16	22	7
717	1	2	39.3205	155	57.3	23.85	3724.5	3	5	0	0	0	0	0	0	0	0	0	0	0	0	34	41	2.44	39.6	226	209	54	0	0	0	0	0	0	0	0	0	2000	500	200	800	0	0	0	0	0	8	7	1
718	1	2	66.4521	159	52	20.57	3380	3	2	0	1	0	0	0	0	1	1	0	0	0	0	39.3	49	5.28	45.5	400	333	225	3	1	780	1	0	0	724	0	0	4000	1000	500	900	0	0	0	0	0	20	14	5
719	1	1	46.5096	172	87	29.41	6090	2	2	0	1	0	0	0	1	1	0	0	0	1	0	43.5	83	3.63	45.1	190	165	70	0	0	0	0	0	0	500	0	0	2500	700	300	1500	0	0	0	0	0	12	24	5
720	1	2	40.6767	155	50	20.81	3250	2	2	0	0	0	0	0	0	0	0	0	0	0	0	41.1	51	5.55	51.1	202	185	84	0	0	0	0	0	0	250	0	0	1500	400	400	500	0	0	0	0	0	8	8	3
721	1	2	43.1808	165	60	22.04	3900	2	5	0	0	0	0	0	0	0	0	0	0	0	0	41.6	53	4.65	39.4	245	201	73	0	0	0	0	0	0	250	200	1	2500	500	200	500	0	0	0	0	0	4	7	2
722	2	1	46.7479	160	71	27.73	4970	3	3	1	0	0	0	0	0	0	0	0	0	0	0	46.1	61	4.51	41.8	330	299	176	0	0	0	0	0	0	700	0	0	2500	500	500	900	0	0	0	0	0	20	9	2
723	1	2	49.6767	151	48	21.05	3120	3	2	0	0	0	0	0	0	0	0	0	0	0	0	37.5	44	6.84	51.6	275	185	93	0	0	0	0	0	0	100	0	0	3000	600	400	500	0	0	0	0	0	12	6	4
724	2	1	73.3479	172	56	18.93	3920	3	2	1	0	0	0	0	0	0	0	0	0	0	1	40.4	81	5.1	40.3	275	231	105	3	1	0	0	0	0	400	0	0	2000	500	600	700	0	0	0	0	0	16	38	13
725	1	2	50.3068	161	69	26.62	4485	2	5	0	0	0	0	0	0	0	0	0	0	0	0	41.4	59	4	46	230	185	48	0	0	0	0	0	0	500	0	0	2500	500	300	300	0	1	0	0	0	12	34	3
726	1	1	51.2849	170	54	18.69	3780	2	2	0	0	0	0	0	0	0	0	0	0	0	0	44.4	78	4.56	41.4	231	196	120	0	0	0	0	0	0	250	300	1	2000	500	500	600	0	0	0	0	0	16	10	3
727	1	1	63.7534	159	61	24.13	4270	3	2	0	0	0	0	0	0	0	0	0	0	0	0	40.5	59	3.62	35.1	215	175	69	0	0	0	0	0	0	400	0	0	2000	500	500	600	0	0	0	0	0	16	16	7
728	1	1	50.4082	175	77	25.14	5390	3	2	0	1	0	0	0	0	0	0	0	0	0	0	37.4	66	3.64	43.6	258	226	110	0	0	0	0	0	0	300	0	0	2500	500	400	900	0	0	0	0	0	8	8	2
729	1	2	46.526	158	54	21.63	3510	2	5	0	0	0	0	0	0	0	0	0	0	0	0	37.4	53	4.11	38.4	313	258	158	0	0	0	0	0	0	250	0	0	2500	500	300	2000	0	0	0	0	0	4	14	7
730	1	2	58.5726	164	51	18.96	3315	2	5	0	0	0	0	0	0	0	0	0	0	0	0	41.5	61	4.71	49.9	298	247	153	0	0	0	0	0	0	300	0	0	2000	500	500	1000	0	0	0	0	0	8	7	6
731	2	1	42.3918	173	70	23.39	4900	3	2	0	1	0	0	0	0	0	1	0	0	0	1	49.2	92	5.46	37.4	234	205	91	0	0	0	0	0	0	350	0	0	1500	500	500	300	0	0	0	0	0	20	8	5
732	1	1	21.9068	170	59.5	20.59	4165	2	5	0	0	0	0	0	0	0	0	0	0	0	0	46.2	64	4.04	45.3	225	195	73	0	0	0	0	0	0	0	0	0	1500	300	400	450	0	0	0	0	0	8	6	4
733	1	2	50.7123	155	56	23.31	3640	2	2	1	0	0	1	0	0	0	0	0	0	0	0	45	73	3.53	43.4	250	210	125	0	0	0	0	0	0	500	0	0	2000	500	400	500	0	0	0	0	0	4	7	2
734	1	1	32.1753	168	55	19.49	3850	3	5	0	0	0	0	0	0	0	0	0	0	0	0	46.1	66	4.63	48.8	270	220	153	0	0	0	0	0	0	0	0	0	4000	900	100	500	0	0	0	0	0	4	6	1
735	1	2	62.9288	162	61	23.24	3965	3	1	0	1	1	0	0	0	0	1	0	0	0	0	38.5	45	4.79	43.2	380	315	120	0	0	0	0	0	0	350	0	0	2500	500	600	1150	0	0	0	0	0	16	9	3
736	2	2	63.8082	156	55	22.6	3575	3	1	0	1	0	0	0	0	1	1	0	0	0	0	34.6	58	3.99	43.6	370	305	147	6	1	580	1	11	1	250	0	0	3000	500	1000	800	0	0	0	0	0	12	14	6
737	1	1	50.0082	177	100	31.92	7000	3	2	0	1	1	0	0	1	0	0	0	0	0	0	38.5	102	3.89	41.9	478	389	237	0	0	0	0	0	0	500	0	0	2500	500	600	450	0	0	0	0	0	12	8	1
738	1	2	62.4384	160	63.5	24.8	4127.5	3	1	0	1	0	0	0	0	0	0	0	0	0	0	41.2	43	5.24	42	275	236	90	3	1	0	0	0	0	250	0	0	2000	500	600	1300	0	0	0	0	0	8	19	4
739	1	1	49.2301	168	68	24.09	4760	2	2	0	0	0	0	0	0	1	0	1	0	0	0	47.6	55	4.39	50.4	430	363	212	0	0	0	0	0	0	400	0	0	2500	500	1000	600	0	0	0	0	0	4	7	1
740	1	1	51.8301	172	65	21.97	4550	3	2	0	0	1	0	0	0	0	0	0	0	0	0	47.8	59	5.08	45.4	323	280	150	0	0	0	0	0	0	600	0	0	2000	600	800	800	0	0	0	0	0	12	6	4
741	1	1	32.4192	172	65	21.97	4550	2	2	0	0	0	0	0	0	0	0	0	0	0	0	46.5	82	3.95	48.8	215	180	87	0	0	0	0	0	0	0	500	1	2000	500	600	500	0	0	0	0	0	4	7	1
742	1	2	39.3397	157	68	27.59	4420	3	2	0	0	0	0	0	0	0	0	0	0	0	0	40.3	44	4.83	38.2	205	167	63	0	0	0	0	0	0	200	0	0	1500	500	400	500	0	0	0	0	0	4	8	2
743	1	2	55.2712	163	55.5	20.89	3607.5	3	2	0	0	0	0	0	0	0	0	0	0	0	0	42.6	56	4.96	41.5	265	225	134	0	0	0	0	0	0	0	300	1	1500	500	200	700	0	0	0	0	0	16	7	2
744	2	2	36.0767	156	58.5	24.04	3802.5	3	2	1	0	0	0	0	0	0	0	0	0	0	0	39.2	52	3.77	34.8	323	270	173	0	0	0	0	0	0	300	0	0	1500	500	400	500	0	0	0	0	0	12	12	5
745	2	1	60.6767	173	73.5	24.56	5145	3	3	0	0	0	0	0	1	0	0	0	0	0	0	40.7	103	3.73	39.6	350	330	198	0	0	0	0	0	0	250	0	0	2000	600	800	500	0	0	0	0	0	16	13	6
746	1	2	47.0712	167	57	20.44	3705	2	3	1	0	0	0	0	0	0	0	0	0	0	0	42.2	69	5.08	44.1	360	340	179	0	0	750	1	0	0	500	0	0	2500	500	600	460	0	0	0	0	0	8	7	2
747	1	2	50.5178		52		3380	3	4	0	0	0	0	0	0	0	0	0	0	0	0	42.9	58	5.7	48.4	560	481	271	3	1	390	1	10	1	450	500	1	2500	500	400	500	0	0	0	0	0	16	13	5
748	1	2	58.0877	165	75	27.55	4875	3	2	0	0	0	0	0	0	0	0	0	1	0	0	39.5	63	5.21	40.4	235	203	90	0	0	0	0	0	0	500	0	0	2000	500	500	1000	0	0	0	0	0	8	6	3
749	1	1	29.3178	170	55	19.03	3850	2	2	0	0	0	0	0	1	0	0	0	0	0	0	43.8	71	4.27	53.1	207	162	89	0	0	0	0	0	0	480	0	0	1500	500	500	500	0	0	0	0	0	8	7	3
750	1	2	61.4164	154	58.5	24.67	3802.5	3	3	1	0	0	0	0	0	0	1	0	0	0	0	41.3	75	4.29	37.5	350	310	217	0	0	0	0	0	0	493	0	0	1500	300	500	700	0	0	0	0	0	20	11	7
751	1	1	57.1589	163	65.4	24.62	4578	3	5	0	0	0	0	0	1	0	0	0	0	0	0	46.7	80	3.83	42.5	330	282	124	0	0	0	0	0	0	300	400	1	2000	300	400	350	0	0	0	0	0	16	9	1
752	1	1	45.3288	172	74.5	25.18	5215	3	3	0	0	0	1	0	0	0	0	0	0	0	0	48.3	74	5.34	42.5	288	243	122	0	0	0	0	0	0	260	200	1	2000	600	400	500	0	0	0	0	0	4	8	2
753	1	1	35.7945		95		6650	3	2	0	0	0	0	0	0	0	0	0	0	0	0	47.4	95	3.3	44.5	245	201	95	0	0	500	1	0	0	600	0	0	2500	500	600	600	0	0	0	0	0	4	7	1
754	1	2	44.8466		58		3770	2	5	0	0	0	0	0	0	0	0	0	0	0	0	38.2	56	4.39	45.8	155	135	32	0	0	0	0	0	0	400	0	0	2000	500	200	500	0	0	0	0	0	4	7	5
755	1	1	46.263	176	100	32.28	7000	2	1	0	0	0	0	1	1	0	0	0	0	0	0	47.6	70	7.09	44.8	590	542	293	4	1	860	1	0	0	250	0	0	1500	1000	1000	1050	0	0	0	0	0	88	14	5
756	1	2	53.6986	163	54	20.32	3510	3	3	1	0	0	0	0	0	0	0	0	0	0	0	41.4	80	5.32	45.5	195	159	82	0	0	0	0	0	0	260	0	0	1500	300	500	500	0	0	0	0	0	16	10	3
757	1	1	67.1918	165	70	25.71	4900	2	3	1	0	0	0	0	1	0	0	0	0	0	0	39.2	81	3.7	33.9	540	506	338	4	1	760	1	0	0	988	0	0	2500	300	1200	500	0	0	0	0	0	40	26	6
758	1	2	62.2493	158	56	22.43	3640	3	2	0	0	0	0	0	0	0	1	0	0	0	0	35.4	56	5.68	47.4	235	200	54	0	0	0	0	0	0	121	0	0	1500	500	500	600	0	0	0	0	0	8	8	3
759	1	2	61.5178	156	69	28.35	4485	2	5	0	1	0	0	0	0	0	0	0	0	0	0	44.7	52	3.58	49.4	252	178	77	0	0	0	0	0	0	110	0	0	2000	500	500	600	0	0	0	0	0	16	13	5
760	1	1	60.9507		60		4200	3	3	1	0	0	0	0	1	0	0	0	0	0	0	41.8	62	3.63	38.5	415	385	237	0	0	750	1	0	0	790	0	0	2500	1000	500	500	0	0	0	0	0	20	9	6
761	1	1	45.1397	163	61	22.96	4270	2	4	0	0	0	0	0	0	0	0	0	0	0	0	46.7	76	4.77	40.4	285	229	106	0	0	620	1	11	1	660	0	0	2000	500	600	500	0	0	0	0	0	16	13	2
762	2	2	49.6575	160	65	25.39	4225	3	3	1	0	0	0	0	0	0	0	0	0	0	0	48.9	71	6.68	48.8	315	284	153	0	0	600	1	0	0	260	200	1	2500	500	600	400	0	0	0	0	0	20	11	5
763	1	2	47.9562	156	50	20.55	3250	3	2	1	0	0	0	0	0	0	0	0	0	0	0	39.5	65	3.99	42.8	255	220	124	0	0	0	0	0	0	612	0	0	2000	500	600	400	0	0	0	0	0	12	15	6
764	1	1	52.3973	168	56	19.84	3920	3	3	0	0	0	0	0	1	0	0	0	0	0	0	46.3	91	4.95	45	325	295	150	0	0	0	0	0	0	460	400	1	3000	400	500	700	0	0	0	0	0	2	7	3
765	1	2	26.0027	168	80	28.34	5200	3	3	0	0	0	0	0	0	0	0	0	0	0	0	43.1	57	4.37	49.9	298	261	166	0	0	0	0	0	0	750	400	1	2500	500	400	500	0	0	0	0	0	16	7	2
766	1	1	53.5918		60			3	2	1	1	0	0	0	0	1	0	0	0	0	1	50.5	69	4	44.1	245	194	93	0	0	0	0	0	0	260	0	0	2000	500	600	400	0	0	0	0	0	16	14	5
767	1	2	28.137	157	47	19.07	3055	2	2	0	0	0	0	0	0	0	0	0	0	0	0	46.8	52	3.73	51.9	265	230	100	0	0	0	0	0	0	480	0	0	2000	500	800	500	0	0	0	0	0	4	7	4
768	1	1	45.0986	160	70	27.34	4900	3	5	0	0	0	0	0	1	0	0	0	0	0	0	40.1	67	3.28	36.3	207	164	60	0	0	0	0	0	0	252	0	0	3000	500	600	500	0	0	0	0	0	12	8	4
769	1	2	45.6712	153	65	27.77	4225	3	2	0	0	0	0	0	0	0	0	0	0	0	0	41.8	48	4.08	46.3	370	345	239	7	1	810	1	0	0	500	0	0	2000	400	1000	1400	0	0	0	0	0	16	16	3
770	1	1	62.1589	179	71	22.16	4970	3	3	1	0	0	0	0	0	0	0	0	0	0	0	52.9	84	5.51	47.6	355	314	208	0	0	0	0	0	0	1200	0	0	2000	500	1000	800	0	0	0	0	0	12	8	2
771	1	2	54.7014	170	72	24.91	4680	3	3	0	0	0	0	0	0	0	0	0	0	0	0	41.4	75	5.23	42.7	280	240	123	0	0	0	0	0	0	300	0	0	1500	500	500	500	0	0	0	0	0	16	8	2
772	2	2	68.7863	152	52	22.51	3380	4	3	0	1	0	0	0	0	0	0	0	0	0	0	36.6	62	4.48	37.4	235	184	99	0	0	0	0	0	0	260	0	0	2000	500	600	400	0	0	0	0	0	20	12	7
773	1	1	53.5288	163.5	70	26.19	4900	3	2	0	0	0	0	0	0	0	0	0	1	1	0	37.6	66	5.3	42.7	220	187	60	0	0	0	0	0	0	250	0	0	2000	500	500	400	0	0	0	0	0	4	11	1
774	1	2	50.7836	158	60	24.03	3900	3	2	1	0	0	0	0	0	0	0	0	0	0	0	49.1	65	5.54	37.3	335	300	159	0	0	0	0	0	0	400	0	0	3000	300	600	1260	0	0	0	0	0	12	8	5
775	1	2	65.2548	165	61	22.41	3965	3	3	0	1	0	0	0	0	0	0	0	0	1	0	41	52	3.85	50.3	335	285	179	0	0	590	1	0	0	400	0	0	3000	500	800	600	0	0	0	0	0	2	10	4
776	1	2	72.6822	145	52	24.73	3380	3	3	0	0	0	0	0	0	0	0	0	0	0	0		74	4.96	38.5	540	469	249	12	1	0	0	0	0	250	0	0	2500	500	800	1000	1	0	0	0	0	64	15	8
777	1	1	56	170	80	27.6817	5600	3	2	0	0	1	0	0	0	0	0	0	0	0	0	42.5	74	4.11	38.4	320	268	99	0	0	0	0	0	0	250	0	0	4000	500	600	670	0	0	0	0	0	8	7	2
778	2	1	56	170	60	20.7612	4200	2	3	0	0	0	0	0	1	0	0	0	0	0	0	36.8	62	3.6	40.1	290	259	133	0	0	0	0	0	0	400	0	0	2000	500	600	490	0	0	0	0	0	20	10	4
779	2	2	62	165	70	25.7117	4550	3	2	1	0	0	0	0	0	0	0	0	0	1	1	34.4	79	3.64	38.6	275	243	120	0	0	0	0	0	0	350	0	0	2000	325	500	500	0	0	0	0	0	20	14	3
780	1	2	59	160	59	23.0469	3835	3	2	0	1	0	0	0	0	0	0	0	0	0	0	40.2	77	5.69	49.1	222	187	84	0	0	0	0	0	0	500	0	0	1500	200	600	400	0	0	0	0	0	8	13	5
781	1	1	57	172	72	24.3375	5040	2	1	0	1	1	0	0	1	1	1	0	0	0	0	38.3	74	2.27	41.6	505	450	168	0	0	520	1	0	0	500	0	0	2500	500	1000	800	0	0	0	0	0	44	19	6
782	1	2	27	158	52	20.83	3380	2	5	0	0	0	0	0	0	0	0	0	0	0	0	43.5	50	3.65	49.7	228	189	116	0	0	0	0	0	0	460	0	0	2000	600	500	100	0	0	0	0	0	4	6	3
783	1	1	57	165	61	22.4059	4270	3	2	1	0	0	0	0	1	1	0	0	0	0	1	44.4	83	2.69	37.4	340	310	134	4.5	1	600	1	0	0	400	0	0	2500	500	600	1100	0	0	0	0	0	20	11	3
784	1	2	47	157	52	21.0962	3380	2	3	0	0	0	0	0	0	0	0	0	0	0	0	43.2	72	5.89	45.7	202	169	69	0	0	0	0	0	0	230	0	0	1500	500	400	500	0	0	0	0	0	4	7	2
785	1	1	48	170	68	23.5294	4760	2	2	0	0	0	0	0	1	0	0	0	0	0	0	43.6	88	4.14	48.7	405	375	220	0	0	820	1	0	0	500	0	0	2500	500	800	1500	0	0	0	0	0	16	13	6
786	2	2	66	160	64	25	4160	3	3	1	0	0	0	0	0	0	0	0	0	0	0	40.5	67	4.32	41.7	329	287	96	0	0	630	1	0	0	500	0	0	2000	500	800	1800	0	0	0	0	0	16	13	2
787	1	2	45	160	62	24.2188	4030	3	2	0	0	0	0	0	0	0	0	0	0	0	0	36.5	57	3.81	40.6	275	235	145	0	0	0	0	0	0	500	0	0	2000	500	500	800	0	0	0	0	0	8	9	4
788	2	1	62		54		3780	3	3	0	0	0	0	0	0	0	0	0	0	0	0	43.7	81	5.26	41.3	275	239	128	0	0	600	1	0	0	500	0	0	2000	700	200	1000	1	0	0	0	0	12	7	4
789	1	2	37	153	47.5	20.2913	3087.5	3	2	0	0	0	0	0	0	0	0	0	0	0	0	36.6	57	4.06	43.1	220	185	110	0	0	0	0	0	0	600	0	0	1500	500	400	500	0	0	0	0	0	4	10	4
790	1	1	66	170	60	20.7612	4200	3	1	0	0	0	0	1	1	0	0	1	1	0	0	40.3	70	3.9	43.7	491	457	239	4	1	600	1	8	1	400	0	0	2000	500	800	1410	0	0	0	0	0	16	18	4
791	1	1	64	171	68	23.255	4760	3	4	0	0	0	0	0	0	0	0	0	0	0	0	36.8	76	3.76	37.9	350	315	174	0	0	620	1	0	0	0	0	0	1500	500	800	400	0	0	0	0	0	16	8	4
792	1	2	63	150	49	21.7778	3185	3	3	0	0	0	0	0	0	0	0	0	0	0	0	40	66	5.44	42.2	310	291	150	0	0	0	0	0	0	500	0	0	2000	500	800	400	0	0	0	0	0	16	8	3
793	1	1	32	170	54.5	18.8581	3815	3	5	0	0	0	0	0	0	0	0	0	0	0	0	44.4	84	3.7	40.3	190	155	67	0	0	0	0	0	0	502	200	1	1500	500	300	320	0	0	0	0	0	4	7	2
794	1	1	44	167	70	25.0995	4900	3	5	0	0	0	0	0	1	0	0	0	0	0	0	48	60	5.5	45.3	155	130	29	0	0	0	0	0	0	648	250	1	2000	500	300	700	0	0	0	0	0	8	16	5
795	1	1	36	175	59.5	19.4286	4165	2	3	0	0	0	0	0	0	0	0	0	0	0	0	42	76	3.93	44.4	270	240	147	0	0	420	1	0	0	400	0	0	1500	700	600	800	0	0	0	0	0	12	6	3
796	1	1	64	153	50	21.3593	3500	3	2	0	1	0	0	0	0	0	0	0	0	0	0	43.7	79	3.2	40.9	235	200	107	0	0	0	0	0	0	200	0	0	2500	600	600	700	0	0	0	0	0	20	17	4
797	1	1	56		94		6580	3	1	0	1	0	0	0	1	0	0	0	0	0	0		67	3.56	39.2	425	374	199	0	0	0	0	8	1	600	400	1	3000	500	600	1800	0	0	0	0	0	20	9	3
798	1	2	20	155	54	22.4766	3510	3	5	0	0	0	0	0	0	0	0	0	0	0	0	35.6		3.51	46.4	235	178	100	0	0	0	0	0	0	0	0	0	2000	500	300	600	0	0	0	0	0	4	5	3
799	2	2	60	155	66	27.4714	4290	3	2	0	0	0	0	0	0	0	0	0	0	0	0	41.5	52	5.09	47.1	190	160	70	0	0	0	0	0	0	445	0	0	2000	500	600	300	0	0	0	0	0	12	8	3
800	2	1	48	173	70	23.3887	4900	3	2	0	0	0	0	0	1	0	0	0	0	0	0	46.4	73	5.49	40.2	315	269	175	0	0	0	0	0	0	400	200	1	2000	500	800	500	0	0	0	0	0	16	7	3
801	1	1	55	163	66	24.841	4620	3	3	1	0	0	0	0	0	0	0	0	0	0	0	48.1	59	6.79	39.2	323	281	176	0	0	0	0	0	0	300	0	0	2500	500	600	500	0	0	0	0	0	16	7	3
802	1	1	58	160	63	24.6094	4410	3	2	0	1	0	0	0	0	0	0	0	0	0	0	50.1	72	5.28	47.5	250	218	115	0	0	0	0	0	0	200	0	0	2500	500	300	900	0	0	0	0	0	4	7	3
803	1	1	52	190	80	22.1607	5600	3	2	0	0	0	0	0	0	0	0	0	0	0	0	45	80	4.74	36.8	260	214	80	0	0	0	0	0	0	500	0	0	2500	500	600	400	0	0	0	0	0	16	7	5
804	1	1	57	168	85	30.1162	5950	3	2	0	0	0	0	0	0	0	0	0	0	0	0	43.7	70	3.23	40.3	215	180	84	0	0	0	0	0	0	400	0	0	2000	500	600	400	0	0	0	0	0	12	7	5
805	2	2	53	155	59	24.5578	3835	3	2	0	0	1	0	0	0	0	0	0	0	0	1	37.1	58	5.14	40.6	282	245	130	0	0	0	0	0	0	300	0	0	2000	500	800	500	0	0	0	0	0	8	8	5
806	1	2	45	160	58	22.6562	3770	3	2	0	1	0	0	0	0	0	1	0	0	0	0		75	3.85	43.3	335	290	163	0	0	0	0	0	0	250	0	0	2500	500	600	650	0	0	0	0	0	16	7	5
807	1	1	68	168	69	24.4473	4830	3	1	0	1	1	0	0	0	0	1	0	0	0	0	41.4	146		38.4	420	380	180	4	1	400	1	0	0	500	0	0	2500	500	400	500	0	0	0	0	0	16	25	7
808	1	2	41	158	49	19.6283	3185	3	2	0	0	0	0	0	0	0	0	0	0	0	0	41.2	50	5.04	45.1	215	190	69	0	0	0	0	0	0	150	0	0	2500	500	600	530	0	0	0	0	0	44	2	2
809	1	2	51	158	64	25.6369	4160	3	3	0	0	0	0	0	0	0	0	0	0	0	0	36.6	70	4.92	44.9	289	265	128	0	0	750	1	0	0	150	0	0	3500	500	300	800	0	0	0	0	0	20	7	2
810	2	1	37	175	64	20.898	4480	3	3	0	0	0	0	0	1	0	0	0	0	0	0	43.4	90	4.87	44.7	180	150	70	0	0	0	0	0	0	250	0	0	2500	500	600	500	0	0	0	0	0	4	9	2
811	1	1	52	173	84	28.0664	5880	3	2	0	0	0	0	0	1	0	0	0	0	0	0	47.3	65	4.21	45	249	221	121	0	0	0	0	0	0	500	400	1	2000	500	600	500	0	0	0	0	0	12	8	4
812	1	2	43	159	64	25.3155	4160	3	2	0	1	0	0	0	0	0	1	0	0	1	0	40.1	56	4.01	40	210	175	77	0	0	0	0	0	0	260	0	0	2000	500	800	400	0	0	0	0	0	4	6	3
813	2	1	61		60			3	3	0	0	0	0	0	0	0	0	0	0	0	0	45	62	4.98	42	328	290	178	0	0	0	0	0	0	750	320	1	2000	600	600	500	0	0	0	0	0	20	7	4
814	1	2	52	160	60	23.4375	3900	3	3	0	0	0	0	0	0	0	0	0	0	0	0	35.5	61	4.77	39.1	150	185	215	6	1	800	1	0	0	700	200	1	3000	500	1600	2400	0	0	0	0	0	36	10	3
815	1	1	52	172	60	20.2812	4200	3	3	0	0	0	0	0	0	0	0	0	0	0	0	44.4	71	5.23	46.2	280	215	105	0	0	0	0	0	0	400	400	1	1500	400	500	300	0	0	0	0	0	4	10	3
816	1	1	41	167	74	26.5338	5180	3	2	0	0	0	0	0	0	0	0	0	0	0	0	42.9			41.7	205	163	50	0	0	0	0	0	0	0	200	1	2000	500	400	600	0	0	0	0	0	4	8	2
817	1	2	31	158	55.7	22.3121	3620.5	3	3	0	0	0	0	0	0	0	0	0	0	0	0	37.9	54	4.49	48	235	202	113	0	0	0	0	0	0	550	400	1	1500	500	600	1000	0	0	0	0	0	8	8	2
818	1	1	59	163	60			3	3	0	0	0	0	0	1	0	0	0	0	0	0	39.5	57	3.48	33	275	250	126	0	0	0	0	0	0	240	200	1	2500	500	800	400	0	0	0	0	0	4	95	2
819	1	2	44	158	58	23.2335	3770	3	5	0	0	0	0	0	0	0	0	0	0	0	0	36.2	60	5.98	46.9	200	160	66	0	0	0	0	0	0	510	0	0	1500	500	200	300	0	0	0	0	0	4	6	2
820	1	2	55	160	59	23.0469	3835	2	5	0	0	0	0	1	0	0	0	0	0	0	0			5.75	41.6	327	250	173	8	1	760	1	0	0	500	400	1	3000	500	800	900	0	0	0	0	0	16	9	3
821	2	1	37	156	58	23.833	4060	3	2	0	0	0	0	0	0	0	0	0	0	0	0	47.6	72	5.3	45.6	240	208	106	0	0	0	0	0	0	260	0	0	2500	300	600	400	0	0	0	0	0	8	7	2
822	1	1	54	170	56	19.3772	3920	3	5	0	0	0	0	0	1	0	0	0	0	0	0	47.6	72	3.78	45.8	230	200	85	0	0	0	0	0	0	225	200	1	2000	500	600	500	0	0	0	0	0	16	7	1
823	1	2	45	158	61	24.4352	3965	3	3	0	0	0	0	0	0	0	0	0	0	0	1	47.4	56	5.91	48.3	290	249	122	0	0	0	0	0	0	250	0	0	2000	500	600	600	0	0	0	0	0	16	7	4
824	1	1	48	169	95	33.2621	6650	3	2	0	1	0	0	0	0	1	1	0	0	0	0	42.5	67	6.81	43.5	245	214	110	0	0	0	0	0	0	225	400	1	3000	500	600	300	0	0	0	0	0	8	10	3
825	2	1	62	172	65	21.9713	4550	3	2	0	0	0	0	0	1	0	0	0	0	0	0	43.1	69	3.83	41.8	364	308	201	0	0	0	0	0	0	150	400	1	2000	500	600	600	0	0	0	0	0	8	10	4
826	2	2	55	165	54	19.8347	3510	3	3	0	0	0	0	0	0	0	0	0	0	0	0		71	5.69	44.5	243	223	121	0	0	0	0	0	0	150	0	0	2000	500	1000	500	0	0	0	0	0	20	9	2
827	1	2	53	160	73	28.5156	4745	3	2	0	0	0	0	0	0	0	0	0	0	0	0	38.4	59	3.83	47.9	210	172	62	0	0	0	0	0	0	100	400	1	2000	500	600	300	0	0	0	0	0	16	8	2
828	1	2	64		60			3	5	0	1	1	0	0	0	0	0	0	0	0	0	40.1	67	5.51	44.1	325	280	107	0	0	0	0	0	0	380	0	0	2500	500	600	300	0	0	0	0	0	16	13	3
829	2	1	50	175	74	24.1633	5180	3	3	0	0	0	0	0	1	0	0	0	0	0	0	44.4	80	3.71	42.3	299	265	154	0	0	0	0	0	0	500	0	0	1500	500	600	200	0	0	0	0	0	20	16	10
830	2	2	37		48		3120	3	3	0	0	0	0	0	0	0	0	0	0	0	0	35.8	77	4.41	43	264	230	137	0	0	0	0	0	0	350	0	0	2000	500	400	500	0	0	0	0	0	12	13	2
831	1	1	54	165	67	24.6097	4690	2	2	0	1	0	0	0	1	0	0	0	0	0	0	44.2	72	5.16	47.2	240	205	87	0	0	0	0	0	0	500	0	0	2000	700	600	600	0	0	0	0	0	8	7	1
832	1	1	71	154	54	22.7694	3780	3	2	0	0	0	0	0	1	0	0	0	0	0	0	41.8	75	4.38	40.1	245	200	104	0	0	0	0	0	0	350	0	0	3000	500	600	600	0	0	0	0	0	12	11	4
833	1	1	44	177	70	22.3435	4900	3	3	0	0	0	0	0	1	0	0	0	0	0	0	44.9	72	6.26	43.7	310	272	167	0	0	0	0	0	0	735	0	0	2000	500	600	300	0	0	0	0	0	12	11	5
834	2	2	56		47		3055	3	3	0	0	0	0	0	0	0	0	0	0	0	0	46.8	54	6.65	49.5	210	170	88	0	0	0	0	0	0	700	0	0	1500	500	600	400	0	0	0	0	0	40	11	5
835	1	1	65	167	64	22.9481	4480	3	3	0	1	0	0	0	1	0	0	0	0	0	0	41.6	74	6.05	42.4	345	310	193	0	0	600	1	0	0	300	0	0	2000	500	800	320	0	0	0	0	0	16	16	5
836	1	1	67	160	80	31.25	5600	3	2	0	0	0	0	0	0	0	0	0	0	0	0	42.2	81	4.98	40.7	330	295	170	0	0	0	0	0	0	300	200	1	3500	400	600	400	0	0	0	0	0	20	9	5
837	1	2	46	164	50	18.5901	3250	2	2	0	0	0	0	0	0	0	0	0	0	0	0	42.3	48	2.52	47.4	285	234	105	0	0	0	0	0	0	300	0	0	2500	500	600	480	0	0	0	0	0	8	6	3
838	1	2	32	150	55.5	24.6667	3607.5	2	5	0	0	0	0	0	0	0	0	0	0	0	0	40.2		3.68	48.4	170	140	46	0	0	0	0	0	0	350	0	0	2500	500	300	1000	0	0	0	0	0	4	7	4
839	2	1	44	160	54.5	21.2891	3815	3	2	0	0	0	0	0	1	0	0	0	0	0	0	42.8	68	5.36	45.3	225	190	94	0	0	0	0	0	0	400	200	1	2500	500	600	400	0	0	0	0	0	16	8	2
840	1	2	59	156	66	27.1203	4290	3	2	0	0	0	0	0	0	0	0	0	0	0	0	37.4	63	5.71	44.8	220	172	88	0	0	0	0	0	0	250	200	1	3000	500	600	400	0	0	0	0	0	20	9	2
841	1	2	35	153	56	23.9224	3640	4	3	0	0	0	0	0	0	0	0	0	0	0	0	36.2	37	4.6	44.8	210	170	81	0	0	0	0	0	0	260	200	1	2000	600	600	400	0	0	0	0	0	16	13	2
842	1	2	51	160	56	21.875	3640	4	2	0	0	0	0	0	0	0	0	0	0	0	0	38.8			47.2	285	228	127	9	1	0	0	0	0	400	0	0	2200	500	600	500	0	0	0	0	0	20	12	5
843	1	1	67	166	71	25.7657	4970	3	1	0	1	0	0	0	1	0	1	1	1	0	0	41.9	71	4.84	46	505	450	216	0	0	890	1	0	0	720	0	0	4500	700	800	500	0	0	0	0	0	12	9	2
844	2	1	63	168	68	24.093	4760	3	2	0	0	0	0	0	1	0	0	0	0	0	0	45.6	60	5.6	45.1	350	300	170	0	0	0	0	0	0	600	0	0	3000	400	400	500	0	0	0	0	0	20	14	1
845	1	1	50	166	68	24.677	4760	3	5	0	0	0	1	0	1	0	0	0	0	0	0	40.5		6.56	44	243	186	140	0	0	0	0	0	0	200	0	0	1500	500	300	700	0	0	0	0	0	8	4	2
846	1	2	60	158	59	23.634	3835	3	1	0	1	1	0	0	0	0	1	0	0	0	0	34.7	54	3.12	42	555	520	225	8	1	420	1	0	0	460	0	0	3000	500	800	3000	0	0	1	0	0	12	13	3
847	1	2	68	150	46	20.4444	2990	3	1	0	1	1	0	0	0	0	0	0	0	0	0	33.2	83	3.76	41.7	575	515	286	5	1	420	1	0	0	480	0	0	3000	500	800	1400	0	0	0	0	0	16	9	6
848	1	1	42	170	65	22.4913	4550	2	2	0	0	0	0	0	1	0	0	0	0	0	0	43.6	82	5.82	47.3	360	320	146	0	0	0	0	0	0	250	0	0	3500	500	400	500	0	0	0	0	0	20	8	4
849	2	1	53	168	63	22.3214	4410	3	3	0	0	0	0	0	0	0	0	0	0	0	0	50	104	3.24	37.1	299	236	142	0	0	0	0	0	0	500	400	1	1500	700	600	300	0	0	0	0	0	20	9	5
850	1	1	67	169	63	22.0581	4410	3	3	0	0	0	0	0	0	0	0	0	0	0	0	50.5	76	6.03	44.1	390	360	140	0	0	0	0	0	0	700	0	0	2500	500	800	700	0	0	0	0	0	116	18	7
851	1	2	52	156	56.3	23.1345	3659.5	2	2	0	0	0	0	0	0	0	0	0	0	0	0			4.3	37.8	220	185	75	3	1	580	1	0	0	260	200	1	2500	700	600	500	0	0	0	0	0	16	7	4
852	1	1	56	164	52	19.3337	3640	2	2	0	0	0	0	0	1	0	0	0	0	0	0	39.5	79	4.73	39.4	259	234	135	0	0	0	0	0	0	500	200	1	2000	300	600	300	0	0	0	0	0	4	8	2
853	1	1	57	167	73	26.1752	5110	2	2	0	0	0	0	0	1	0	0	0	0	0	0	41.2	68	5.53	41.3	315	260	100	0	0	0	0	0	0	260	200	1	3000	500	600	1300	0	0	0	0	0	16	7	3
854	2	1	48	174	66	21.7994	4620	3	3	0	0	0	0	0	1	0	0	0	0	0	0	46.2	62	4.11	43	440	400	259	4	1	0	0	0	0	490	0	0	3000	600	600	1500	0	0	0	0	0	20	21	11
855	1	1	69	168	67	23.7387	4690	3	4	0	1	0	0	0	0	0	0	0	0	0	0	38	69	3.79	35.2	335	287	83	4	1	0	0	0	0	500	0	0	3500	500	1000	900	0	0	0	0	0	16	7	2
856	1	2	43	162	61	23.2434	3965	3	2	0	1	0	0	0	0	0	0	0	0	0	0	46.3	59	4.18	35.1	435	398	143	0	0	810	1	0	0	600	400	1	2500	600	600	600	0	0	0	0	0	72	13	5
857	2	2	54	158	45	18.026	2925	2	3	0	0	0	0	0	0	0	0	0	0	0	0	40.2	56	5.29	41.1	220	168	70	0	0	0	0	0	0	115	200	1	3000	500	600	300	0	0	0	0	0	20	13	2
858	1	2	45	162	60	22.8624	3900	3	2	0	0	0	0	0	0	0	0	0	0	0	0	36.5	67	4.27	43.2	295	260	137	4	1	610	1	0	0	300	0	0	2000	300	400	500	0	0	0	0	0	36	12	6
859	1	1	58	174	76	25.1024	5320	3	1	0	0	0	0	0	1	0	0	0	0	0	0	42.1	70	3.13	35.3	320	270	95	0	0	0	0	0	0	500	200	1	2000	600	800	1300	0	0	0	0	0	24	9	2
860	1	2	60	157	63	25.5588	4095	4	4	0	0	0	0	0	0	0	0	0	0	0	0	35.2	53	3.63	28.6	410	375	237	12	1	590	1	13	1	500	0	0	2500	600	600	800	0	0	0	0	0	68	4	6
861	2	2	70	150	50	22.2222	3250	3	3	0	0	1	1	0	0	0	0	0	0	0	0	36.5	72	3.43	40.1	455	400	225	4	1	610	1	0	0	200	0	0	2500	600	800	600	0	0	0	0	0	40	18	4
862	1	2	63.9781	157	46	18.662	2990	3	2	0	0	0	0	0	0	0	0	0	0	0	0	37.2	60	4.6	39.2	230	200	93	3	1	500	1	0	0	200	0	0	2000	500	600	700	0	0	0	0	0	12	14	2
863	1	1	63	170	65	22.4913	4550	3	4	0	0	0	0	0	1	0	0	0	0	0	0	48.3	84	5.3	41.3	350	305	190	0	0	780	1	0	0	235	350	1	3000	500	800	800	0	0	0	0	0	4	14	4
864	2	1	42		60			4	3	0	0	0	0	0	1	0	0	0	0	0	0	47.3	91	3.2	37	285	255	140	0	0	500	1	0	0	251	200	1	3000	800	800	800	0	0	0	0	0	20	11	3
865	2	2	59	160	54	21.0938	3510	3	3	0	0	0	1	0	1	0	0	0	0	0	0	43.1	63	5.04	46	235	213	105	0	0	390	1	0	0	300	0	0	1500	600	800	800	0	0	0	0	0	12	9	2
866	1	1	74	165	60	22.0386	4200	3	3	0	0	0	0	0	1	0	0	0	0	0	0	37.9	98	3.74	37.6	290	252	126	0	0	0	0	0	0	800	0	0	2000	300	800	500	0	0	0	0	0	16	57	8
867	1	1	57	165	55	20.202	3850	3	5	0	1	0	0	0	0	0	0	0	0	0	0	37.2	72	3.18	41.7	130	99	35	0	0	0	0	0	0	350	0	0	1500	700	400	200	0	0	0	0	0	8	8	1
868	2	1	61	160	60	23.4375	4200	3	3	0	0	0	0	0	0	0	0	0	0	0	0	41.2	66	6.35	39.7	290	250	130	3	1	820	1	0	0	400	0	0	2500	600	1000	800	0	0	0	0	0	24	12	6
869	1	1	24	161	55	21.2183	3850	2	5	0	0	0	0	0	0	0	0	0	0	0	0	44.8	60	4.27	43.4	190	155	74	0	0	0	0	0	0	250	500	1	2500	500	400	450	0	0	0	0	0	4	9	6
870	1	1	71	172	77	26.0276	5390	3	2	0	0	0	0	0	0	0	0	0	0	0	0	44	70	2.29	36.6	210	170	70	0	0	0	0	0	0	0	0	0	2500	500	400	350	0	0	0	0	0	14	8	5
871	1	2	72	160	63	24.6094	4095	3	1	0	1	1	0	0	0	0	0	0	0	0	0	41.4	52	4.89	40.6	390	325	138	0	0	400	1	0	0	500	400	1	2500	500	800	1000	0	0	0	0	0	20	13	2
872	1	1	58	172	62	20.9573	4340	3	3	0	0	0	0	0	1	0	0	0	0	0	0	44.4	72	4.91	38.1	300	265	137	0	0	800	1	0	0	500	0	0	2000	500	400	500	0	0	0	0	0	16	7	4
873	1	2	57	159	65	25.711	4225	3	3	0	0	0	0	0	0	0	0	0	0	0	0	37.9	65	3.1	46.8	390	342	192	4	1	0	0	0	0	800	0	0	2000	500	800	500	0	0	0	0	0	4	8	4
874	1	1	63	175	66	21.551	4620	2	5	0	0	0	0	0	1	0	0	0	0	0	0	42	69	4.93	36.6	170	130	40	0	0	0	0	0	0	750	0	0	2000	500	500	230	0	0	0	0	0	4	8	1
875	1	2	60	155	49	20.3954	3185	3	4	0	0	0	0	0	0	0	0	0	0	0	0	34.7	69	4.19	35.5	270	221	45	4	1	0	0	0	0	200	200	1	2500	500	800	1100	0	0	0	0	0	4	7	2
876	1	2	39	160	54	21.0938	3510	2	3	0	0	0	0	0	0	0	0	0	0	0	0	42.7	77	3.84	37.7	200	180	66	0	0	660	1	0	0	100	0	0	2000	700	800	600	0	0	0	0	0	8	11	2
877	2	2	52	150	77	34.2222	5005	2	2	0	0	0	0	0	0	1	0	0	1	0	1	45.5	92	4.67	38.7	320	300	169	0	0	600	1	0	0	400	0	0	3000	500	800	600	0	0	0	0	0	20	9	3
878	2	2	64	155	51	21.2279	3315	2	2	0	0	0	0	0	0	1	0	0	0	1	1	43.3	65	6.13	45.9	200	170	60	0	0	410	1	0	0	250	0	0	2000	500	800	800	0	0	0	0	0	4	7	2
879	2	1	43	172	68	22.9854	4760	3	3	0	0	0	0	0	0	0	0	0	0	0	0	49.2	78	3.56	42.7	265	240	136	0	0	450	1	12	1	800	0	0	2000	350	400	500	0	1	1	0	0	68	19	6
880	1	2	21	162	56	21.3382	3640	3	5	0	0	0	0	0	0	0	0	0	0	0	0	39.2	57	4.75	48.5	180	147	53	0	0	0	0	0	0	0	0	0	2500	650	1000	500	0	0	0	0	0	4	7	2
881	2	2	43	153	45	19.2234	2925	3	3	0	0	0	0	0	0	0	0	0	0	0	1	42.9	58	3.82	44.4	265	225	102	0	0	0	0	0	0	300	0	0	2000	660	400	500	0	0	0	0	0	20	15	4
882	2	2	57	156	49	20.1348	3185	4	3	0	0	0	0	0	0	0	0	0	0	0	0	38.9	52	3.31	36.5	365	335	167	0	0	0	0	0	0	280	0	0	3000	500	600	1000	0	0	0	0	0	20	8	2
883	1	1	62	161	65	25.0762	4550	3	2	0	0	0	0	0	0	0	0	0	0	0	0	45.2	77	5.38	42.2	255	230	123	0	0	0	0	0	0	250	400	1	2500	500	800	600	0	0	0	0	0	16	26	2
884	1	1	51	170	62	21.4533	4340	3	2	0	0	0	0	0	1	0	0	0	0	0	0	48.5	54	5.28	43.5	265	225	105	0	0	0	0	0	0	250	400	1	2500	500	800	600	0	0	0	0	0	12	8	4
885	1	1	66	170	61	21.1073	4270	3	4	0	1	0	0	0	0	0	0	0	0	0	0	44.9	73	4.88	39.7	250	225	120	0	0	0	0	0	0	500	400	1	2500	350	800	400	0	0	0	0	0	12	12	5
886	1	2	62	160	60.5	23.6328	3932.5	3	3	0	0	0	0	0	0	0	0	0	0	0	0	43.5	70	3.61	43.4	230	190	94	0	0	0	0	0	0	400	0	0	2500	700	800	500	0	0	0	0	0	20	12	4
887	1	1	69	176	62	20.0155	4340	3	2	0	1	0	0	0	0	0	0	0	0	0	0	39.2	81	5.3	38.9	330	300	78	0	0	820	1	0	0	0	400	1	3000	400	600	500	0	0	0	0	0	16	9	3
888	1	1	44	173	69	23.0546	4830	3	3	0	0	0	0	0	1	0	0	0	0	0	0	44.7	73	4.55	46.5	295	268	100	0	0	810	1	0	0	300	0	0	2000	500	400	500	0	0	0	0	0	12	8	3
889	1	1	50	168	60	21.2585	4200	3	3	0	0	0	1	0	1	0	0	0	0	0	1	40.7	78	5.39	40.7	165	150	75	0	0	0	0	0	0	0	400	1	3000	500	600	800	0	0	0	0	0	4	7	3
890	1	2	44		80		5200	3	5	0	0	0	0	0	0	0	0	0	0	0	0	43.7			45.8	140	119	53	0	0	0	0	0	0	0	200	1	2500	400	600	400	0	0	0	0	0	4	9	2
891	1	1	68	168	68.5	24.2701	4795	3	3	0	1	0	0	0	0	0	1	0	0	0	0	47.2	73	4.38	45.5	460	422	241	0	0	0	0	0	0	250	0	0	3000	500	600	1300	0	0	0	0	0	16	12	2
892	1	2	44	162	58	22.1003	3770	4	2	0	0	0	1	0	0	0	0	0	0	0	0	36.6	56	3.25	35.8	173	130	40	0	0	0	0	0	0	100	0	0	1500	500	600	600	0	0	0	0	0	4	6	1
893	2	1	47	156	50	20.5457	3500	4	3	0	0	0	1	0	1	0	0	0	0	0	0	43.2	72	5.21	41.3	440	400	285	0	0	1000	1	0	0	100	0	0	2000	500	400	500	0	0	0	0	1	40	11	6
894	1	1	30	165	59	21.6713	4130	3	5	0	0	0	0	0	1	0	0	0	0	0	0	39.4	74	2.87	46.1	180	150	38	0	0	0	0	0	0	300	0	0	1500	500	600	600	0	0	0	0	0	4	7	1
895	1	1	49	172	61	20.6193	4270	3	3	0	0	0	0	0	1	0	0	0	0	0	0	46.6	107	2.91	46.3	315	275	130	0	0	630	1	0	0	200	200	1	3000	500	800	1100	0	0	0	0	0	12	7	6
896	1	1	64	160	56	21.875	3920	4	4	0	0	0	0	0	1	0	0	0	0	0	0	38.3	54	3.55	38	305	260	152	0	0	0	0	0	0	300	0	0	2000	500	800	1000	0	0	0	0	0	20	7	4
897	1	1	49	156	56	23.0112	3920	3	5	0	0	0	0	0	0	0	0	0	0	0	0	46.6	67	3.96	38.2	225	201	75	0	0	0	0	0	0	300	0	0	2000	250	400	500	0	0	0	0	0	12	10	2
898	1	2	58	155	55	22.8928	3575	3	3	0	0	0	1	0	0	1	0	0	0	1	0	42.9	52	4.77	41.5	520	480	148	12	1	1600	1	0	0	1772	0	0	3700	700	3000	1200	0	0	0	0	0	80	12	5
899	2	1	53	168	59	20.9042	4130	3	4	0	0	0	0	0	1	0	0	0	0	0	0	51.2	84	5.67	42.1	355	370	201	0	0	600	1	0	0	500	0	0	3000	500	600	1500	0	0	0	0	0	8	11	4
900	1	2	64		61		3965	3	1	0	0	0	0	0	0	1	0	1	0	0	0	37.7	70	4.9	39.8	540	485	230	2	1	800	1	0	0	200	0	0	2500	500	1000	1400	0	0	0	0	0	20	9	4
901	1	1	44	167	70	25.0995	4900	3	4	0	0	0	0	0	0	0	0	0	0	0	0	44.1	74	4.72	42.1	320	290	158	0	0	640	1	0	0	0	400	1	1500	600	800	650	0	0	0	0	0	8	7	2
902	1	2	29	152	45	19.4771	2925	2	5	0	0	0	0	0	0	0	0	0	0	0	0	39.6	50	4.77	46.3	178	138	62	0	0	0	0	0	0	250	0	0	2500	500	300	600	0	0	0	0	0	4	7	1
903	1	2	49	165	60	22.0386	3900	2	2	0	0	0	0	0	0	0	0	0	0	0	0	42.5	45	4.11	46.9	225	200	124	0	0	400	1	0	0	500	0	0	2000	450	800	700	0	0	0	0	0	4	11	1
904	1	2	59	155	60	24.974	3900	3	1	0	1	0	0	0	0	0	1	0	0	0	0	39.5	49	4.71	38	405	365	110	0	0	0	0	0	0	250	0	0	3000	500	600	1150	0	0	0	0	0	8	6	2
905	1	2	53	154	48	20.2395	3120	2	5	0	0	0	0	0	0	0	0	0	0	0	0	34.8	75	8.64	36.6	355	305	93	0	0	270	1	0	0	270	400	1	4000	500	800	1000	0	0	0	1	0	136	18	8
906	1	2	36	156	47.5	19.5184	3087.5	3	3	0	0	0	1	0	0	0	0	0	0	0	0	44	51	5.47	55.1	285	270	122	0	0	0	0	0	0	250	0	0	1500	500	600	1000	0	0	0	0	0	4	9	3
907	1	1	62	172	70	23.6614	4900	3	5	0	1	0	0	0	0	0	0	0	0	0	0	44.9	71	6.57	40.8	180	135	37	0	0	0	0	0	0	250	0	0	2500	700	600	600	0	0	0	0	0	8	4	1
908	1	1	42	168	69	24.4473	4830	3	2	0	0	0	0	0	0	0	0	0	0	0	0	42.9	67	4.16	39.5	180	140	36	0	0	0	0	0	0	0	0	0	1500	1000	400	300	0	0	0	0	0	2	4	1
909	2	1	62		55		3850	3	4	0	0	0	0	0	0	0	0	0	0	0	0	51.2	63	5.26	34.6	395	348	219	0	0	770	1	0	0	500	400	1	1500	500	400	500	0	0	0	0	0	68	11	4
910	1	1	60	169	80.2	28.0802	5614	3	2	0	1	1	1	1	0	0	0	0	0	0	0	38.7	96	5.88	40.5	240	206	67	0	0	0	0	0	0	250	400	1	3000	500	600	1500	0	0	0	0	0	8	14	1
911	1	2	54	150	48	21.3333	3120	3	3	0	0	0	1	0	0	0	0	0	0	0	1	44.9	55	4.34	43.6	270	242	132	0	0	0	0	0	0	500	0	0	3000	500	600	600	0	0	0	0	0	8	7	1
912	1	1	46	170	62	21.4533	4340	3	5	0	1	1	0	0	1	0	0	0	0	0	0	51.8	39	3.95	38.2	190	160	68	0	0	0	0	0	0	0	400	1	2500	1000	300	300	0	0	0	0	0	4	12	4
913	1	2	18	161	59	22.7615	3835	2	5	0	0	0	0	0	0	0	0	0	0	0	0	42.9	44	3.61	48.5	200	164	74	0	0	0	0	0	0	0	400	1	2500	100	100	600	0	0	0	0	0	4	5	4
914	1	1	70	165	60	22.0386	4200	4	4	0	1	0	0	0	0	0	0	0	0	0	0	44	83	3.61	38.1	525	445	232	8	1	800	1	0	0	100	400	1	3000	500	1000	1700	0	0	0	0	0	88	18	7
915	1	1	48	173	56	18.7109	3920	3	3	0	0	0	0	0	1	0	0	0	0	0	0	45.1	65	4.76	43.3	320	285	127	0	0	0	0	0	0	0	400	1	3000	400	600	500	0	0	0	0	0	16	7	2
916	2	2	66	155	54	22.4766	3510	3	2	0	1	0	0	0	1	0	0	0	0	0	0	39	76	4.67	39	225	210	111	0	0	0	0	0	0	250	270	1	3000	1000	600	4000	0	0	0	0	0	8	7	6
917	1	1	35	172	76	25.6896	5320	2	2	0	0	0	0	0	0	0	0	0	0	0	0	43.8		4.67	43.5	250	225	105	0	0	0	0	0	0	250	0	0	2500	500	500	1000	0	0	0	0	0	16	9	5
918	1	2	30	130	45	26.6272	2925	2	5	0	0	0	0	0	0	0	0	0	0	0	0	38.5	46	3.49	44.8	260	195	104	0	0	0	0	0	0	260	0	0	1200	350	200	500	0	0	0	0	0	4	5	2
919	1	1	50	166	65	23.5883	4550	3	2	0	0	0	0	0	1	0	0	0	0	0	0	43.5	64	5.21	40.4	325	295	140	0	0	0	0	0	0	250	400	1	3000	500	600	900	0	0	0	0	0	4	11	5
920	2	1	63	168	61.5	21.79	4305	3	2	0	0	0	0	0	0	0	0	0	0	0	0	42.9	58	4.01	41.7	215	180	93	0	0	0	0	0	0	300	0	0	1500	500	800	1000	0	0	0	0	0	12	13	4
921	1	2	64		75		4875	4	5	0	0	0	1	1	0	0	0	0	0	0	0	41.2	52	2.75	41	240	207	62	0	0	0	0	0	0	250	0	0	2000	700	600	600	0	0	0	0	0	2	8	4
922	2	2	73	150	55	24.4444	3575	3	3	0	1	0	0	0	0	0	0	0	1	0	1	45.4	81	3.27	43.4	300	263	88	0	0	0	0	0	0	200	0	0	2000	700	600	400	0	0	0	0	0	32	7	3
923	1	2	59	155	46	19.1467	2990	3	5	0	0	0	0	0	0	0	0	0	0	0	0	35.9	46	5.23	40.4	225	194	60	0	0	0	0	0	0	500	0	0	3500	500	500	700	0	0	0	0	0	4	6	1
924	2	2	64	150	52.5	23.3333	3412.5	4	3	0	0	0	0	0	0	0	0	0	0	0	1	40.6	67	4.46	42.9	320	295	178	0	0	800	1	0	0	450	0	0	3000	700	800	600	0	0	0	0	0	36	13	4
925	1	1	51	170	65	22.4913	4550	3	3	0	0	0	0	0	1	1	0	0	0	0	1	46.7	69	6.26	43.1	515	489	185	0	0	420	1	0	0	245	0	0	3000	300	1000	1000	0	0	0	0	0	20	8	5
926	1	2	75	157	55	22.3133	3575	3	3	0	1	0	0	0	0	0	0	0	0	0	0	39.2	63	5.22	41.3	280	237	115	3	1	710	1	0	0	125	0	0	2500	500	600	400	0	0	0	0	0	24	6	4
927	1	1	63	163	51	19.1953	3570	2	5	0	0	0	0	0	1	0	0	0	0	0	0	45.8	68	4.35	42.9	183	144	76	0	0	0	0	0	0	0	200	1	2000	300	600	900	0	0	0	0	0	16	12	3
928	2	1	62	170	61	21.1073	4270	2	4	0	0	0	0	0	1	0	0	0	0	0	0	40.4	78	3.71	37.3	345	299	127	0	0	510	1	0	0	500	200	1	2000	500	800	900	0	0	0	0	0	16	7	4
929	1	1	64		60			3	1	0	0	1	0	0	1	0	0	0	0	0	0	38.8	71	3.42	36.1	462	410	200	4	1	820	1	11	1	500	0	0	3500	500	600	1100	0	0	0	0	0	12	10	4
930	1	2	32		47.5		3087.5	2	5	0	0	0	0	0	0	0	0	0	0	0	0	38.5	42	4.11	46.1	220	170	70	0	0	0	0	0	0	100	0	0	2000	1000	500	700	0	0	0	0	0	4	8	1
931	1	2	43	155	50	20.8117	3250	3	3	0	0	0	0	0	0	0	0	0	0	0	0	38	61	4.54	46.2	290	245	115	0	0	0	0	0	0	300	0	0	1500	800	600	700	0	0	0	0	0	8	8	2
932	1	1	50		60		4200	3	4	0	0	0	0	0	0	0	0	0	0	0	0	51.1	96	5.72	41.2	340	75	151	0	0	840	1	0	0	500	0	0	2000	1000	800	800	0	0	0	0	0	16	9	2
933	1	2	48	156	48.5	19.9293	3152.5	3	2	0	0	0	0	0	0	0	0	0	0	0	0	49.3	69	6.26	39.1	205	171	65	0	0	0	0	0	0	600	0	0	2000	700	500	700	0	0	0	0	0	20	10	4
934	1	2	23	160	48	18.75	3120	3	5	0	0	0	0	0	0	0	0	0	0	0	0	40.5	54	4.11	44.2	220	185	79	0	0	0	0	0	0	0	0	0	2500	500	100	600	0	0	0	0	0	8	6	3
935	1	1	63	160	51	19.9219	3570	3	2	0	0	0	0	0	0	0	0	0	0	0	0	40.9	96	4.96	38.5	280	234	123	0	0	0	0	0	0	300	0	0	2500	500	600	400	0	0	0	0	0	20	12	5
936	2	1	63	160	53	20.7031	3710	4	3	0	1	1	0	0	1	0	0	0	1	0	1		150	3.83	42.5	275	232	75	3	1	400	1	0	0	400	0	0	2500	700	600	500	0	0	0	0	0	24	20	2
937	1	1	48	177	59	18.8324	4130	3	3	0	0	0	0	0	1	0	0	0	0	0	0	46.4	73	4.52	35	360	325	200	0	0	0	0	0	0	300	0	0	3000	600	600	800	0	0	0	0	0	2	7	2
938	1	2	49		72		4680	3	1	0	1	0	0	0	0	1	1	1	0	0	0		47	5.19	40.8	425	390	164	0	0	360	1	11	1	500	0	0	4500	500	800	3700	0	0	0	0	0	44	7	4
939	1	2	54	152	50	21.6413	3250	3	1	0	1	1	0	0	0	0	0	0	0	0	0		42	3.95	38.6	495	440	235	6	1	820	1	0	0	250	0	0	3000	500	600	600	0	0	0	0	0	140	133	8
940	1	2	27	159	59	23.3377	3835	2	5	0	0	0	0	0	0	0	0	0	0	0	0	40.6	49	4.15	40.6	275	237	90	0	0	0	0	0	0	200	0	0	2500	500	600	800	0	0	0	0	0	4	6	1
941	1	1	50	155	58	24.1415	4060	3	3	0	0	0	0	0	0	0	0	0	0	0	0	43.3	66	4.27	33.5	270	240	114	0	0	0	0	0	0	300	0	0	1500	400	600	600	0	0	0	0	0	4	8	1
942	1	1	62	167	70.5	25.2788	4935	3	1	0	0	1	1	0	0	0	0	0	0	0	0	43.3	55	4.36	38.2	470	437	209	0	0	0	0	11	1	0	0	0	4500	500	600	3200	0	0	0	0	0	16	10	4
943	1	2	34	156	45	18.4911	2925	3	5	0	0	0	0	0	0	0	0	0	0	0	0	39.8	51	4.4	45.8	220	162	62	0	0	0	0	0	0	0	200	1	2500	1000	400	800	0	0	0	0	0	24	7	2
944	1	2	41	152	57.5	24.8875	3737.5	3	5	0	0	0	0	0	0	0	0	0	0	0	0	49.7	56	6.51	49.1	220	190	69	0	0	0	0	0	0	0	0	0	3000	500	600	500	0	0	0	0	0	4	6	1
945	1	2	49	160	57.5	22.4609	3737.5	3	3	0	0	0	0	0	0	0	0	0	0	0	0	42.2	57	4.43	46.7	260	232	88	0	0	0	0	0	0	250	0	0	2500	800	600	700	0	0	0	0	0	12	11	4
946	1	2	43	158	61	24.4352	3965	3	3	0	0	0	0	0	0	0	0	0	0	0	0	40.7	49	3.7	40.6	238	189	58	0	0	0	0	0	0	250	0	0	2000	600	600	300	0	0	0	0	0	4	10	4
947	1	2	60	160	52	20.3125	3380	3	3	0	0	0	0	0	0	0	0	0	0	0	0	38.9		3.61	39.4	265	228	93	4	1	470	1	0	0	100	0	0	1000	500	400	500	0	0	0	0	0	14	7	4
948	1	1	25		50		3500	3	2	0	0	0	0	0	0	0	0	0	0	0	0	66.5	84	6.35	43.1	295	270	100	0	0	840	1	0	0	600	0	0	2500	700	800	850	0	0	0	0	0	16	7	5
949	1	1	43	178	100	31.5617	7000	3	2	0	0	0	0	0	0	0	0	0	0	0	0	47.9	73	4.48	40.4	285	240	119	0	0	0	0	0	0	100	0	0	1500	500	500	300	0	0	0	0	0	4	12	2
950	1	2	66	158	55	22.0317	3575	2	4	0	0	0	0	0	0	0	0	1	0	0	0	36.6	65	5.88	40.5	490	447	167	12	1	850	1	0	0	400	0	0	3000	500	1000	2400	0	0	0	0	0	12	18	5
951	1	2	42	150	51	22.6667	3315	3	2	0	0	0	0	0	0	0	0	0	0	0	0	36.2	49	5.94	39.8	247	219	70	0	0	0	0	0	0	500	0	0	2500	500	600	1600	0	0	0	0	0	4	7	2
952	1	2	55	158	46.5	18.6268	3022.5	3	1	0	1	0	0	0	0	0	0	0	0	0	0		41	4.69	40.1	365	334	145	4	1	0	0	0	0	250	500	1	4500	700	400	500	0	0	0	0	0	20	13	9
953	1	1	18	180	67	20.679	4690	3	5	0	0	0	0	0	0	0	0	0	0	0	0	44.7	66	2.77	47.3	290	250	135	0	0	0	0	0	0	300	0	0	2000	500	500	1500	0	0	0	0	0	8	17	2
954	1	1	62	172	58	19.6052	4060	3	5	0	0	0	0	0	1	0	0	0	0	0	0	44.7	61	3.26	45.2	195	142	37	0	0	0	0	0	0	0	400	1	2000	600	200	400	0	0	0	0	0	4	11	5
955	1	1	61	170	63	21.7993	4410	3	5	0	1	0	0	0	0	0	0	0	0	0	0	44.3	65	4.22	46	265	214	68	0	0	0	0	0	0	0	0	0	2500	400	100	170	0	0	0	0	0	14	6	3
956	1	2	40	158	46	18.4265	2990	3	5	0	0	0	0	0	0	0	0	0	0	0	0	41.5	68	3.61	45	265	240	117	0	0	0	0	0	0	0	0	0	2500	500	400	300	0	0	0	0	0	8	11	4
957	1	1	76	165	55	20.202	3850	4	3	0	1	0	0	0	1	0	0	0	1	0	0	48.8	109	3.62	37	313	278	124	0	0	0	0	0	0	250	400	1	3000	600	800	2000	0	0	0	0	0	144	32	15
958	1	1	56	175	59	19.2653	4130	3	2	0	0	0	0	0	0	0	0	0	0	0	0	45.6	80	4.25	47.9	290	255	100	0	0	410	1	0	0	200	0	0	2000	500	600	600	0	0	0	0	0	8	8	3
959	1	1	23	170	75	25.9516	5250	3	3	0	0	0	0	0	0	0	0	0	0	0	0	73.5	86	3.2	44.3	330	299	141	0	0	1410	1	0	0	500	900	1	2000	300	800	1200	0	0	0	0	0	4	7	4
960	2	2	44	157	72	29.2101	4680	4	2	0	1	0	0	0	0	0	0	0	0	0	0	41.8	55	3.19	43.3	290	249	137	0	0	0	0	0	0	250	400	1	2500	500	600	300	0	0	0	0	0	20	12	6
961	1	1	43	160	55	21.4844	3850	2	3	0	0	0	0	0	1	0	0	0	0	0	0		83	3.59	37.5	370	327	144	0	0	0	0	0	0	250	0	0	2500	500	600	1590	0	0	0	0	0	16	8	6
962	1	2	58	158	58	23.2335	3770	3	2	0	0	0	0	0	0	0	0	0	0	0	0	38.3	47	4.84	41.8	248	205	93	0	0	800	1	0	0	0	0	0	2500	700	600	1300	0	0	0	0	0	4	8	6
963	1	1	69	155	60	24.974	4200	3	5	0	1	0	0	0	0	0	0	0	0	0	0	42.4	59	5.78	41.1	205	169	35	0	0	0	0	0	0	720	0	0	2000	300	400	950	0	0	0	0	0	8	8	5
964	1	2	31	160	56	21.875	3640	2	5	0	0	0	0	0	0	0	0	0	0	0	0		56	3.39	39.5	240	180	81	8	1	0	0	0	0	0	0	0	2500	800	400	500	0	0	0	0	0	4	5	3
965	1	1	51	171	75	25.6489	5250	3	4	0	1	0	0	0	1	1	1	0	0	0	0	45.9	74	4.74	47	360	320	124	0	0	1550	1	9	1	500	400	1	4750	500	1000	1000	0	0	0	0	0	8	10	4
966	2	1	61	166	61	22.1367	4270	3	3	0	0	0	0	0	0	0	0	0	0	0	0	44.2	82	5	40.5	315	275	138	0	0	0	0	0	0	250	0	0	2500	450	800	500	0	0	0	0	0	20	9	3
967	1	1	23	178	75	23.6713	5250	2	5	0	0	0	0	0	0	0	0	0	0	0	0		61	3.21	46.4	210	170	51	0	0	0	0	0	0	0	0	0	2000	400	400	700	0	0	0	0	0	4	7	4
968	1	1	70	172	64	21.6333	4480	2	2	0	0	0	1	0	1	0	0	0	0	0	0	39.9	90	4.25	45.6	375	342	179	4	1	270	1	0	0	150	400	1	3500	700	1000	1500	0	0	0	0	0	16	11	5
969	1	2	41	157	63.5	25.7617	4127.5	3	2	0	0	0	0	0	0	0	0	0	0	0	0	42.9	48	4.21	41.5	225	179	64	0	0	0	0	0	0	450	400	1	2000	300	800	700	0	1	1	0	0	4	10	5
970	1	2	47	162	64	24.3865	4160	3	2	0	0	0	0	0	0	0	0	0	0	0	0	39.2	52	4.06	41.5	265	230	110	0	0	0	0	0	0	0	0	0	1500	500	300	700	0	0	0	0	0	4	8	3
971	1	2	30	156	47	19.313	3055	2	5	0	0	0	0	0	0	0	0	0	0	0	0	39.2	50	3.67	41.2	265	225	98	0	0	600	1	0	0	500	0	0	1500	700	600	500	0	0	0	0	0	20	16	13
972	1	2	44	163	55	20.7008	3575	3	3	0	0	0	0	0	0	0	0	0	0	0	0		49	3.24	43.5	370	320	170	7	1	760	1	0	0	251	0	0	1500	300	800	1000	0	0	0	0	0	20	8	5
973	1	2	43	157	54	21.9076	3510	3	3	0	0	0	0	0	0	0	0	0	0	0	0	38.7	51	4.8	44.6	308	270	130	0	0	390	1	0	0	200	0	0	3000	300	800	500	0	0	0	0	0	16	14	11
974	1	1	25	174	54	17.8359	3780	2	5	0	0	0	0	0	0	0	0	0	0	0	0	36.5	67	3.23	41.3	160	131	55	0	0	0	0	0	0	0	0	0	2500	500	600	600	0	0	0	0	0	2	7	2
975	1	2	51	152	62	26.8352	4030	3	2	0	0	0	0	0	0	0	0	0	0	0	0	36.3	52	4.93	34.8	250	204	71	0	0	0	0	0	0	200	0	0	2500	1000	200	1200	0	0	0	0	0	16	7	3
976	1	2	40	156	65	26.7094	4225	3	5	0	0	0	0	0	0	0	0	0	0	0	0	44.1	57	4.78	50.2	190	150	48	0	0	0	0	0	0	0	0	0	1500	500	300	1000	0	0	0	0	0	20	10	7
977	1	2	47	160	58	22.6562	3770	3	2	0	0	0	0	0	0	0	0	0	0	0	0	34.4	47	3.6	45.2	240	210	85	0	0	0	0	0	0	300	0	0	2500	700	500	1300	0	0	0	0	0	8	6	2
978	2	2	35	157	59	23.9361	3835	3	3	0	0	0	0	0	0	0	0	0	0	0	0	38	60	3.27	41.5	232	198	102	0	0	0	0	0	0	400	0	0	1500	700	800	350	0	0	0	0	0	16	25	4
979	1	2	33	160	48	18.75	3120	3	5	0	0	0	0	0	0	0	0	0	0	0	0	36.7	48	3.14	43.3	195	158	74	0	0	0	0	0	0	0	0	0	1500	500	200	400	0	0	0	0	0	12	5	1
980	1	1	65	175	62	20.2449	4340	3	4	0	0	0	0	0	1	0	0	0	0	0	0	43.2	72	5.59	43.2	340	304	184	0	0	520	1	0	0	250	0	0	2500	800	800	350	0	0	0	0	0	16	11	4
981	1	2	49	158	63	25.2363	4095	4	5	0	0	0	0	0	0	0	0	0	0	0	0	36.4	51	4.76	43.1	255	215	106	0	0	0	0	0	0	0	0	0	2000	450	200	500	0	0	0	0	0	4	5	3
982	1	1	44	180	92	28.3951	6440	3	3	0	0	0	0	0	1	0	0	0	0	0	0	46.4	70	3.92	47	250	215	135	0	0	0	0	0	0	600	400	1	2500	600	600	600	0	0	0	0	0	12	9	7
983	2	1	68	159	62	24.5243	4340	2	2	0	0	0	0	0	0	0	0	0	0	0	0	38.9	101	4.98	44	269	230	120	0	0	480	1	0	0	200	0	0	2500	450	800	300	0	0	0	0	0	8	8	1
984	1	1	55	178	69	21.7776	4830	3	2	0	0	0	0	0	0	0	0	0	0	0	0	39.9	76	3.86	36.3	220	179	97	0	0	0	0	0	0	300	600	1	3500	1000	400	500	0	0	0	0	0	24	10	7
985	1	1	44.3315	176	94	30.3461	6580	2	1	0	0	0	0	1	1	0	0	0	0	0	0	43	89	3.36	46.6	406	362	149	0	0	0	0	0	0	250	400	1	2000	400	1000	500	0	0	0	0	0	20	11	4
986	1	1	57.2301	170	55	19.0311	3850	3	2	0	0	0	0	0	1	0	0	0	0	0	0	45.7	68	7.17	50.5	225	180	88	0	0	0	0	0	0	0	0	0	1500	400	300	400	0	0	0	0	0	8	7	2
987	2	1	53.9836	158	69	27.6398	4830	3	2	0	0	0	0	0	1	0	0	0	0	0	0	41.6	81	4.45	42.2	385	340	161	0	0	0	0	0	0	350	200	1	2000	500	800	200	0	0	0	0	0	16	11	5
988	1	1	32.5534	173	57	19.0451	3990	3	5	0	0	0	0	0	1	0	0	0	0	0	0	41.9	62	5.25	40.7	225	195	120	0	0	0	0	0	0	700	0	0	2500	300	300	1400	0	0	0	0	0	8	7	4
989	1	1	46.6438	180	55	16.9753	3850	2	3	0	0	0	0	0	0	0	0	0	0	0	0	45.5	71	3.69	42.1	205	170	71	0	0	0	0	0	0	500	400	1	2000	500	600	300	0	0	0	0	0	4	15	2
990	1	1	62.4822	170	68	23.5294	4760	2	4	0	1	0	0	0	0	0	0	0	0	0	0	37.6	58		41.1	260	232	88	0	0	530	1	0	0	500	0	0	2000	700	700	700	0	0	0	0	0	20	13	2
991	1	2	68.8658	150	50	22.2222	3250	3	2	0	1	0	0	0	0	0	0	0	1	0	0	33.2	62	4.01	36.8	215	190	55	0	0	0	0	0	0	400	0	0	3000	500	500	500	0	0	0	0	0	20	11	4
992	2	1	43	161	65	25.0762	4550	4	4	0	0	1	0	0	0	0	0	0	0	0	0	42.2			36.8	610	549	301	8	1	1430	1	0	0	1600	0	0	4500	500	2000	1500	0	0	0	1	0	284	68	17
993	2	2	67.5123	162	61	23.2434	3965	3	3	0	1	0	0	0	0	0	1	0	0	0	0	42.6	67	6.09	42.1	235	195	67	0	0	0	0	0	0	0	0	0	2500	800	600	500	0	0	0	0	0	16	9	2
994	1	1	54.1836	162	71	27.0538	4970	3	1	0	1	0	0	0	0	1	0	1	0	0	0	36.1	63	3.91	35.8	475	440	201	7	1	0	0	10	1	500	200	1	3000	500	800	1900	0	0	0	0	0	92	18	7
995	1	1	54.8192	164	66.5	24.7249	4655	3	2	0	0	0	0	0	1	0	0	0	0	0	0	43.2	94	4.2	40.4	210	180	96	0	0	0	0	0	0	300	0	0	2000	500	400	350	0	0	0	0	0	8	8	2
996	1	1	60.7863	170	66	22.8374	4620	3	1	0	1	1	0	0	1	0	1	1	0	0	0	40.4	154	4.71	34.8	370	305	125	0	0	0	0	0	0	300	200	1	3000	500	600	800	0	0	0	0	0	2	17	17
997	1	2	42.2055	168	53	18.7783	3445	3	3	0	0	0	0	0	0	0	0	0	0	0	0	37.1	54	5.44	36.3	170	127	66	0	0	0	0	0	0	200	0	0	2000	500	600	800	0	0	0	0	0	16	6	2
998	1	1	66.5178	170	70	24.2215	4900	2	3	0	0	0	0	0	1	0	0	0	0	0	0	37.7	87	4.23	39	315	265	129	0	0	0	0	0	0	250	0	0	2500	500	600	600	0	0	0	0	0	4	9	2
999	1	2	66.5534	156	63	25.8876	4095	3	1	0	1	0	0	0	0	0	0	0	0	0	0		62	4.49	34.7	445	400	169	4	1	200	1	11	1	480	0	0	2000	500	600	150	0	0	0	0	0	92	11	5
1000	2	1	78.2959	160	50	19.5312	3500	3	2	0	0	0	0	0	0	0	0	0	0	0	0	41.2	89	4.48	38.7	230	190	78	0	0	0	0	0	0	250	400	1	2000	350	200	600	0	0	0	0	0	20	10	3
1001	1	2	48.1151	167	65	23.3067	4225	3	3	0	0	0	0	0	0	0	0	0	0	0	0	39.1	56	4.04	42.7	180	145	77	0	0	0	0	0	0	0	300	1	2500	500	600	500	0	0	0	0	0	4	8	1
1002	2	1	61.6822		64		4480	3	2	0	0	0	0	0	0	0	0	0	0	0	0	40.3	62	5.34	46.6	205	166	70	3	1	760	1	0	0	0	200	1	1500	500	600	1300	0	0	0	0	0	8	9	1
1003	1	2	60.737	157	57.5	23.3275	3737.5	3	3	0	1	0	0	0	0	0	0	0	0	0	0	38.3	56	4.21	38.7	290	255	123	0	0	0	0	0	0	300	400	1	2500	400	600	700	0	0	0	0	0	16	29	1
1004	1	1	73.0795	170	67	23.1834	4690	2	2	0	1	0	0	0	0	0	0	0	0	0	0	41.9	68	5.9	43.7	175	155	65	0	0	0	0	0	0	250	0	0	3000	500	600	500	0	0	0	0	0	8	8	2
1005	1	1	41.8575	180	74	22.8395	5180	2	5	0	0	0	0	0	0	0	0	0	0	0	0	44.2	66	4.24	40.1	205	150	66	0	0	0	0	0	0	0	0	0	1500	700	150	300	0	0	0	0	0	4	5	1
1006	1	1	70.9973	165	61	22.4059	4270	2	4	0	1	0	1	0	0	1	1	1	1	0	0	35.3	88	3.63	39.3	550	520	184	19	1	810	1	10	1	1000	200	1	3500	600	2500	2500	1	0	0	0	0	36	12	5
1007	1	2	43.6411	160	56	21.875	3640	3	3	0	0	0	0	0	0	0	0	1	0	0	0	45.6	50	5.13	47.7	285	232	116	0	0	0	0	0	0	260	0	0	3000	500	300	1000	0	0	0	0	0	24	11	4
1008	1	2	44.8986	165	52	19.1001	3380	2	5	0	0	0	0	0	0	0	0	0	0	0	0	43.3	55	4.3	37.7	260	215	118	0	0	0	0	0	0	0	0	0	1500	500	400	300	0	0	0	0	0	4	5	1
1009	1	2	29.8712	160	49.5	19.3359	3217.5	3	5	0	0	0	0	0	0	0	0	0	0	0	0	38.4	47	3.74	42.3	210	145	45	0	0	0	0	0	0	249	200	1	2500	700	200	600	0	0	0	0	0	4	4	1
1010	1	2	73.4027	150	55	24.4444	3575	3	1	0	1	0	0	0	0	0	0	1	0	0	0	35.6	60	3.48	42.7	295	245	107	0	0	0	0	0	0	100	0	0	3500	500	400	1800	0	0	0	0	0	20	9	2
1011	1	1	60.2329	170	88	30.4498	6160	3	1	0	1	0	0	0	0	1	1	0	1	0	0	41.8	74	3.41	41.8	380	319	149	0	0	380	1	0	0	200	0	0	3000	1000	800	800	0	0	0	0	0	20	10	5
1012	2	1	73.9041	160	60	23.4375	4200	3	2	0	0	0	0	0	1	0	0	0	0	0	0	37.6	89	5.07	32.3	210	170	75	0	0	0	0	0	0	0	0	0	2500	500	400	260	0	0	0	0	0	24	14	2
1013	2	2	62.411	160	48	18.75	3120	3	3	0	0	0	0	0	0	0	0	0	0	0	0	36.6	74	4.55	41.5	260	220	68	3	1	0	0	0	0	250	0	0	2000	500	800	600	0	0	0	0	0	58	14	7
1014	1	1	45.0521	165	59	21.6713	4130	3	5	0	0	0	0	0	1	0	0	1	0	0	1	45.2	79	2.84	48.2	485	450	328	3	1	730	1	0	0	1270	0	0	1500	300	1500	800	0	0	0	0	0	108	11	7
1015	2	1	57.1808	174	62	20.4783	4340	3	3	0	0	0	0	0	1	0	0	0	0	0	0	44.1	82	5.33	38.7	260	230	98	0	0	0	0	0	0	0	400	1	2500	500	400	1000	0	0	0	0	0	20	7	2
1016	1	2	66.2822		53		3445	3	3	0	0	0	0	0	0	0	0	0	0	0	0	34	51	4.2	39.6	240	210	90	0	0	0	0	0	0	250	0	0	2000	500	600	400	0	0	0	0	0	20	8	2
1017	2	1	62.0329	168	81	28.699	5670	3	3	0	1	0	0	0	1	0	1	0	0	0	0	46.1	107	5.32	43	295	265	118	0	0	0	0	0	0	250	0	0	2500	350	400	1300	0	0	0	0	0	160	13	8
1018	1	1	45.5534	168	56	19.8413	3920	3	2	0	0	0	0	0	0	0	0	0	0	0	0	39.3	85	4.93	35.5	250	217	106	0	0	0	0	0	0	250	0	0	2500	500	600	1500	0	0	0	0	0	16	7	1
1019	1	2	45.2164		60			3	4	0	0	0	0	0	0	0	0	0	0	0	0	37.9	50	6.21	49.2	385	345	180	0	0	0	0	0	0	500	0	0	2000	500	1000	1000	0	0	0	0	0	16	9	2
1020	1	2	54.4932	155	65	27.0552	4225	3	2	0	0	0	0	0	0	0	0	0	0	0	0	44.8	63	5.28	41.8	275	240	95	0	0	0	0	0	0	0	0	0	2500	600	400	400	0	0	0	0	0	116	11	5
1021	1	2	61.2548	151	52	22.806	3380	3	3	0	0	0	0	0	0	1	0	0	0	0	0	39.6	67	3.92	38.8	280	230	116	0	0	0	0	0	0	250	0	0	1500	350	500	1000	0	0	0	0	0	24	8	4
1022	1	1	68.5753	160	68	26.5625	4760	3	1	0	0	0	1	0	1	0	1	1	0	0	0	44.3	85	3.17	43.5	450	410	193	7	1	810	1	0	0	250	0	0	3000	500	600	600	0	0	0	0	0	12	12	7
1023	1	2	48.2356	155	56	23.3091	3640	3	2	0	0	0	0	0	0	0	0	0	0	0	0	42.5	51	5.34	46.2	270	209	119	0	0	0	0	0	0	0	0	0	1500	900	200	400	0	0	0	0	0	12	7	1
1024	1	2	46.1616	155	64	26.6389	4160	3	3	0	0	0	0	0	0	0	0	0	0	0	0	35.7	49	5.86	40.5	225	193	116	0	0	0	0	0	0	250	0	0	3000	350	500	900	0	0	0	0	0	4	8	1
1025	1	1	34.2274	178	69	21.7776	4830	3	5	0	0	0	0	0	1	0	0	0	0	0	0	46.8	60	4.13	45.3	225	180	72	0	0	0	0	0	0	0	0	0	4000	500	300	800	0	0	0	0	0	4	6	1
1026	1	2	44.589	150	47	20.8889	3055	3	2	0	0	0	0	0	0	0	0	0	0	0	0	42.9	59	4.73	42.6	230	174	80	0	0	0	0	0	0	0	0	0	2000	500	200	200	0	0	0	0	0	16	7	2
1027	1	1	34.2986	165	74.7	27.438	5229	3	1	0	0	0	0	1	1	0	0	1	0	0	0	43.5	86	14	37.7	730	670	400	11	1	1240	1	0	0	750	0	0	4000	700	1200	2100	0	0	0	0	0	132	27	8
1028	1	1	44.3534	172	58.5	19.7742	4095	3	5	0	0	0	0	0	0	0	0	0	0	0	0	37.1	65	5.15	38.6	285	229	128	0	0	0	0	0	0	0	0	0	2000	500	200	500	0	0	0	0	0	16	7	1
1029	1	2	28.7041	149	57	25.6745	3705	3	3	0	0	0	0	0	0	0	0	0	0	0	0	38.4	55	4.66	44.7	245	208	140	4	1	0	0	0	0	250	400	1	2000	700	400	600	0	0	0	0	0	20	7	4
1030	1	1	63.0301	159	53	20.9644	3710	3	1	0	0	0	0	0	1	0	0	0	0	0	0	43.2	62		41.7	315	255	114	0	0	0	0	0	0	0	0	0	3000	700	400	800	0	0	0	0	0	20	13	4
1031	1	1	27.7014	172	55	18.5911	3850	3	2	0	0	0	0	0	1	0	0	0	0	0	0	44.6	49	4.35	36.5	215	178	109	0	0	0	0	0	0	500	0	0	1500	400	600	450	0	0	0	0	0	20	10	4
1032	1	1	60.2932	180	80	24.6914	5600	3	1	0	1	0	0	0	1	0	1	0	1	0	0	42.9	78	2.54	40.6	300	250	117	0	0	570	1	0	0	0	350	1	2500	500	400	1800	0	0	0	0	0	16	11	3
1033	1	1	65.7014	167	80	28.6851	5600	3	1	0	0	0	0	0	1	0	0	0	0	0	0	39.3	75	4.15	35.6	445	385	189	7	1	430	1	0	0	600	400	1	3500	500	1000	2000	0	0	0	0	0	16	15	3
1034	1	2	27.1918	156	45	18.4911	2925	2	5	0	0	0	0	0	0	0	0	0	0	0	0	37.1	48	6.81	39.1	275	237	55	0	0	0	0	0	0	0	0	0	2500	700	600	800	0	0	0	0	0	4	7	2
1035	2	2	59.7233	162	65	24.7676	4225	3	3	0	1	0	0	0	0	0	0	0	0	0	0	38.1	76	6.01	40.9	305	263	139	4	1	610	1	0	0	250	0	0	2000	500	600	1200	0	0	0	0	0	20	14	3
1036	1	2	41.5452	155	55	22.8928	3575	3	5	0	0	0	0	0	0	0	0	0	0	0	0	39.1	48	2.71	46.8	295	220	77	0	0	0	0	0	0	0	0	0	2500	1300	200	700	0	0	0	0	0	4	7	4
1037	2	1	58.6164	173	72	24.0569	5040	2	3	0	0	0	0	0	1	1	0	0	0	0	0	39.3	98	4.11	42.1	240	195	116	0	0	0	0	0	0	500	300	1	2000	700	400	1100	0	0	0	0	0	8	9	5
1038	1	1	68.9479	166	69.5	25.2214	4865	3	2	0	0	0	0	0	1	0	0	0	0	1	0	39.2	76	4.08	38.3	255	217	85	0	0	0	0	0	0	200	0	0	2000	400	300	400	1	0	0	0	0	4	11	4
1039	1	2	35.3151		52.5		3412.5	2	2	0	0	0	0	0	0	0	0	0	0	0	0	38.7	54	4.34	43	265	199	120	0	0	0	0	0	0	0	200	1	2500	800	400	500	0	0	0	0	0	8	5	2
1040	2	1	56.9781	160	52	20.3125	3640	3	3	0	0	0	0	0	1	0	0	0	0	0	0	41.3	68	5.91	41.2	795	770	274	0	0	590	1	0	0	1000	200	1	3500		100	2100	0	0	0	0	0
1041	1	2	51.0986	160	52	20.3125	3380	2	5	0	0	0	0	0	0	0	0	0	0	0	0	46.5	59	6.49	45.3	185	141	63	0	0	0	0	0	0	0	0	0	2500	500	300	550	0	0	0	0	0	8	6	3
1042	2	2	45.5096	156	69	28.3531	4485	4	3	0	0	0	0	0	0	0	0	0	0	0	0	40.4	64	4.9	39.3	315	267	129	0	0	0	0	0	0	0	200	1	2500	350	400	600	0	0	0	0	0	20	7	3
1043	2	2	56.6658	157	65	26.3702	4225	3	3	0	1	0	0	0	0	0	0	0	0	0	0	38.8	77		36.8	230	203	110	0	0	0	0	0	0	0	0	0	2000	600	300	800	1	0	0	0	0	8	7	1
1044	1	2	63.4	165	65.8	24.169	4277	3	3	0	0	0	0	0	0	0	0	0	0	0	0	39.3	58	3.47	38.4	230	205	105	0	0	0	0	0	0	0	0	0	2500	800	300	800	0	0	0	0	0	16	7	1
1045	1	2	56.0685	156	50	20.5457	3250	3	2	0	0	0	1	0	0	0	0	0	0	0	0	36.1	55	3.22	38.4	195	155	71	0	0	0	0	0	0	300	0	0	1500	400	400	500	0	0	0	0	0	4	15	10
1046	1	1	56.6356	155	57	23.7253	3990	3	1	0	0	0	0	0	1	0	0	0	0	0	0	37.7	70	3.03	41	385	333	194	4	1	0	0	0	0	450	0	0	3000	1000	600	750	0	1	1	0	0	20	8	3
1047	1	2	38.0932	155	45	18.7305	2925	3	5	0	0	0	0	0	0	0	0	0	0	0	0	41.4	49	5.29	40.5	185	145	81	0	0	0	0	0	0	0	0	0	2000	450	300	1200	0	0	0	0	0	4	6	1
1048	1	2	78.8384	150	51	22.6667	3315	4	4	0	0	0	0	0	0	0	0	0	0	0	0	33.9	57	3.78	42.1	350	300	179	10	1	1010	1	11	1	400	0	0	2500	500	1000	1700	0	0	0	0	0	24	13	5
1049	1	2	60.2849	154	48	20.2395	3120	3	3	0	0	0	0	0	0	1	0	1	0	0	0	34.7	77		33.9	180	155	57	0	0	0	0	0	0	0	0	0	2000	750	400	600	0	0	0	0	0	12	8	5
1050	1	2	59.8137	154	67	28.251	4355	3	3	0	0	0	0	0	0	0	0	0	0	0	0	36.5	56	4.87	39.1	280	238	137	0	0	0	0	0	0	280	0	0	1500	800	400	1300	0	0	0	0	0	20	8	4
1051	2	2	62.189	153	62	26.4855	4030	3	3	1	0	0	0	0	0	0	0	0	0	0	0	37.2	56	4.34	40.7	318	264	188	0	0	0	0	0	0	0	0	0	1500	600	600	500	0	0	0	0	0	88	8	4
1052	2	1	58.1233	179	58	18.1018	4060	3	3	0	0	0	0	0	1	0	0	0	0	0	0	43.2	73	3.93	36.1	245	210	130	0	0	0	0	0	0	0	0	0	2500	900	200	400	0	0	0	0	0	20	10	5
1053	1	2	27.7753	157	49	19.8791	3185	3	3	0	0	0	0	0	0	0	0	0	0	0	0		40	4.75	41.8	280	240	128	0	0	0	0	0	0	200	0	0	1500	700	400	700	0	0	0	0	0	16	7	2
1054	2	2	40.074	155	62	25.8065	4030	3	4	0	0	0	0	0	0	0	0	0	0	0	0	37.5	81	4.13	44.9	194	160	156	0	0	0	0	0	0	250	200	1	2500	500	400	1100	0	0	0	0	0	12	9	2
1055	2	2	57.6712	150	73	32.4444	4745	3	2	0	1	1	0	0	0	0	0	0	0	0	0	39.9	49	5.05	43	270	220	89	0	0	0	0	0	0	200	0	0	1500	500	600	600	0	0	0	0	0	16	9	5
1056	1	1	47.2877	165	56	20.5693	3920	3	2	0	1	0	0	0	1	0	0	0	0	0	0	43.4	171	4.68	34.9	220	185	163	0	0	0	0	0	0	200	0	0	2000	500	400	400	0	0	0	0	0	16	11	4
1057	1	1	48.9863	156	65	26.7094	4550	3	1	0	0	0	0	0	1	0	0	0	0	0	0	44.6	65	5.85	40.8	360	310	140	0	0	0	0	0	0	250	0	0	3500	800	800	1200	0	0	0	0	0	20	7	3
1058	1	1	58.3644		69		4830	3	3	0	1	0	0	0	0	0	0	1	0	0	0	40.1	73	5.09	46.5	290	240	118	0	0	0	0	0	0	500	0	0	4000	400	600	600	0	0	0	0	0	20	6	3
1059	2	1	49.1753	170	72	24.9135	5040	2	3	0	0	0	0	0	1	0	0	1	0	0	0	42.5	84	5.87	38.1	495	445	225	0	0	1320	1	11	1	750	0	0	3500	300	1000	900	0	1	1	0	0	40	13	7
1060	1	2	37.9096	160	52.5	20.5078	3412.5	3	5	0	0	0	0	0	0	0	0	0	0	0	0	35.3	46	4.1	39.9	195	165	83	0	0	0	0	0	0	250	0	0	3000	350	200	600	0	0	0	0	0	4	7	1
1061	1	2	48.5589	160	80	31.25	5200	3	2	0	0	0	0	0	0	0	0	0	0	0	0	33.3	60	3.53	36.9	230	187	76	0	0	0	0	0	0	200	200	1	1500	700	600	300	0	0	0	0	0	4	7	1
1062	1	1	29.4137	158	57	22.8329	3990	3	5	0	0	0	0	0	0	0	0	0	0	0	0	44.6	68	5.9	44.7	160	135	47	0	0	0	0	0	0	250	0	0	2000	500	200	400	0	0	0	0	0	16	7	1
1063	1	2	50.4384	156	62	25.4767	4030	2	2	0	0	0	0	0	0	0	0	0	0	0	0	37.5	51	5.31	44	240	195	88	0	0	0	0	0	0	200	200	1	1500	500	700	300	0	0	0	0	0	16	7	2
1064	1	1	68.0055	168	73	25.8645	5110	3	3	0	0	0	0	0	0	0	0	0	0	1	0	38	77	4.48	42	260	210	98	0	0	0	0	11	1	258	400	1	1500	600	300	750	0	0	0	0	0	16	13	6
1065	1	1	40.5178	175	76	24.8163	5320	3	3	0	1	0	0	0	1	0	0	0	0	0	0	47.2	68	4.59	41.6	420	384	225	0	0	0	0	11	1	0	200	1	3000	500	600	600	0	0	0	0	0	16	10	7
1066	2	1	57.4932	160	56	21.875	3920	3	2	0	0	0	0	0	0	0	0	0	0	0	0	46.6	39	3.93	37.2	195	142	64	0	0	0	0	0	0	250	400	1	2000	600	600	700	0	0	0	0	0	20	8	2
1067	1	1	55.5616	172	66	22.3094	4620	2	3	0	0	0	0	0	1	0	0	0	0	0	0	42	73	3.76	34.2	270	220	88	0	0	0	0	0	0	0	0	0	2000	1100	200	350	0	0	1	0	0	16	43	4
1068	2	1	63.0548	162	78.6	29.9497	5502	3	3	0	1	0	0	0	0	0	0	0	0	0	0	40.8	93	3	39.6	205	175	88	0	0	0	0	0	0	250	0	0	2500	350	250	600	0	0	0	0	0	16	8	3
1069	1	2	57	155	57	23.7253	3705	4	3	0	0	0	0	0	0	0	0	0	0	0	0	41.1	77	5.21	43.7	235	203	113	0	0	0	0	0	0	200	0	0	1500	500	500	300	0	0	0	0	0	24	13	2
1070	1	2	21.4027	160	50	19.5312	3250	2	5	0	0	0	0	0	0	0	0	0	0	0	0	33.8	44	3.44	42.3	270	148	30	0	0	0	0	0	0	0	0	0	1500	500	100	1100	0	0	0	0	0	4	6	1
1071	1	1	29.4082	171	75	25.6489	5250	3	2	0	0	0	0	0	0	0	0	0	0	0	0	38.4	73	4.1	38.2	200	166	70	0	0	0	0	0	0	260	0	0	1500	800	500	400	0	0	0	0	0	4	6	2
1072	1	1	73.6822	172	70	23.6614	4900	3	2	0	0	0	0	0	0	0	0	0	0	0	0	39.9	81	3.37	35.9	205	170	85	0	0	0	0	0	0	0	300	1	2000	500	300	1000	0	0	0	0	0	16	8	1
1073	1	1	50.5151	152	63	27.268	4410	3	3	0	0	0	0	0	0	1	0	0	0	0	0	44.8	97	5.93	39.8	325	280	155	0	0	0	0	0	0	200	200	1	1000	500	300	600	0	0	0	0	0	20	7	3
1074	1	2	63.8356	152	45	19.4771	2925	3	2	0	0	0	0	0	0	0	0	0	0	0	0	34.7	57	3.73	40.8	180	130	44	0	0	0	0	0	0	0	0	0	2000	600	150	1200	0	0	0	0	0	16	8	3
1075	1	2	40.9863	163	53	19.9481	3445	3	5	0	0	0	0	0	0	0	0	0	0	0	0	35.3	75	3.37	39.1	270	220	127	0	0	0	0	0	0	200	0	0	2000	600	200	700	0	0	0	0	0	4	8	1
1076	1	2	66.7863	159	55	21.7555	3575	3	2	0	1	0	0	0	0	0	0	0	0	0	0	37.7	65	4.39	38.4	160	122	49	0	0	0	0	0	0	0	0	0	1500	500	300	400	0	0	0	0	0	16	9	2
1077	1	2	62.2384	162	71	27.0538	4615	2	2	0	0	0	0	0	0	0	0	0	0	0	0	39.2	59	4.93	39.9	245	165	90	0	0	0	0	0	0	300	0	0	1500	700	500	500	0	0	0	0	0	12	7	2
1078	1	2	39.3808	160	57	22.2656	3705	3	3	0	0	0	0	0	0	0	0	0	0	0	0	34.3	60	3.68	41.6	265	234	122	0	0	0	0	0	0	280	0	0	2000	500	500	900	0	0	0	0	0	8	23	5
1079	1	2	27.5644	155	49	20.3954	3185	3	5	0	0	0	0	0	0	0	0	0	0	0	0	35.2	40	3.74	39.1	230	193	63	3	1	380	1	0	0	250	0	0	2000	300	400	500	0	0	0	0	0	4	6	2
1080	1	2	44.4356	165	68	24.977	4420	2	2	0	0	0	0	0	0	0	0	0	0	0	0	37.1	47	3.04	44.7	150	120	50	0	0	0	0	0	0	200	0	0	1500	400	600	4000	0	0	0	0	0	20	10	4
1081	1	2	46.1014	165	67	24.6097	4355	2	2	0	0	0	0	0	0	0	0	0	0	0	0	44.6	48	5.52	41.7	260	225	150	0	0	0	0	0	0	200	0	0	1500	500	500	600	0	0	0	0	0	44	13	3
1082	1	1	59.9151	176	74	23.8895	5180	3	2	0	0	0	0	0	1	0	0	0	0	0	0	38.6	91	5.14	43.5	385	350	175	0	0	0	0	0	0	250	0	0	3500	700	300	800	0	0	0	0	0	16	13	2
1083	1	1	52.6904	163	53	19.9481	3710	3	3	1	0	0	0	0	1	0	0	0	0	0	1	42.7	93	3.76	37.9	305	255	152	0	0	0	0	0	0	200	0	0	3000	400	600	300	0	0	0	0	0	4	13	2
1084	1	2	48.1452	154	48	20.2395	3120	3	3	0	0	0	0	0	0	0	0	0	0	0	0	39.1	59	3.13	37	200	180	98	0	0	0	0	0	0	500	0	0	2500	600	800	800	0	0	0	0	0	20	11	5
1085	1	1	33.0192	175	65	21.2245	4550	2	2	0	0	0	0	0	1	0	0	0	0	0	0	41.6	76	2.07	38.2	182	147	54	0	0	0	0	0	0	0	0	0	1500	400	200	300	0	0	0	0	0	4	6	1
1086	1	1	61.8767		60			3	1	0	1	1	0	0	1	0	0	0	0	0	0	36.3	117	2.51	34.1	325	275	123	0	0	0	0	0	0	250	0	0	2500	800	600	500	0	0	0	0	0	20	14	7
1087	1	2	49.2329	160	58	22.6562	3770	3	3	0	0	0	0	0	0	0	0	0	0	0	0	37.1	53	3.5	39.2	245	210	128	0	0	0	0	0	0	250	0	0	2500	400	500	1700	0	0	0	0	0	8	10	5
1088	1	1	38.1644	167	73	26.1752	5110	3	2	0	0	0	0	0	0	0	0	0	0	0	1	43.8	77	3.67	42.9	295	265	191	0	0	0	0	0	0	250	0	0	1000	750	500	500	0	0	0	0	0	4	9	4
1089	1	2	49.537	155	57	23.7253	3705	3	3	0	0	0	0	0	0	0	0	0	0	0	1	40.1	71	4.61	44.7	230	201	113	0	0	0	0	0	0	0	0	0	1500	500	600	600	0	1	1	0	0	8	10	4
1090	1	1	25.674	178	89	28.0899	6230	2	2	0	0	0	0	0	0	0	0	0	0	0	0	46.1	75	6.66	47.5	145	114	41	0	0	0	0	0	0	0	0	0	1500	500	200	1300	0	0	0	0	0	8	7	3
1091	2	1	41.3205	167	62	22.231	4340	3	2	0	0	0	0	0	0	0	0	0	0	0	1	44.5	84	4.07	40.6	255	216	116	0	0	0	0	0	0	250	0	0	2000	650	600	900	0	0	0	0	0	16	9	2
1092	1	1	45.3205	160	56	21.875	3920	3	2	0	0	0	0	0	1	0	0	0	0	0	0	42.9	78	4.29	40.9	208	188	73.4	0	0	0	0	0	0	250	0	0	1500	600	500	350	0	0	0	0	0	4	9	2
1093	1	1	48.7288	166	82	29.7576	5740	3	3	0	0	0	0	0	0	0	0	0	0	0	0	38.8	52	3.74	36.4	235	195	78	0	0	0	0	0	0	100	0	0	2500	1000	500	400	0	0	0	0	0	20	13	4
1094	1	2	51.6219	162	56	21.3382	3640	3	2	0	1	0	0	0	0	0	0	0	0	0	0	39.4	56	7.3	43.9	393	357	265	7	1	0	0	0	0	200	0	0	2000	500	600	4000	0	0	0	0	0	20	12	2
1095	1	1	55.6192	170	85	29.4118	5950	3	2	0	1	0	0	0	1	0	1	0	0	0	0	50.9	84	5.09	43.2	230	190	93	0	0	0	0	0	0	200	400	1	2000	600	300	600	0	0	0	0	0	20	12	5
1096	2	2	73.6274	157	55	22.3133	3575	3	4	0	0	0	0	0	0	0	0	1	0	1	0	35.6	69	4.77	42.8	350	316	181	4	1	700	1	9	1	270	0	0	2000	500	500	1000	0	0	0	0	0	20	11	4
1097	1	1	43.1096	165	73	26.8136	5110	3	3	0	0	0	0	0	0	0	0	0	0	0	0	49	71	5.31	44.4	250	215	133	0	0	590	1	0	0	200	0	0	2500	700	600	300	0	0	0	0	0	12	21	3
1098	1	2	52.7644	162	54	20.5761	3510	3	3	0	0	0	0	0	0	0	0	0	0	0	0	39.5	55	3.72	36.1	270	248	144	0	0	0	0	0	0	250	0	0	2000	500	500	700	0	0	0	0	0	4	14	5
1099	1	1	49.074	170	65	22.4913	4550	2	4	0	0	0	0	0	1	0	0	0	0	0	0	43.8	86	4.68	42.7	390	350	151	0	0	250	1	0	0	1200	400	1	3500	600	1500	1000	0	0	0	0	0	12	14	7
1100	1	1	77.2877	167	53	19.0039	3710	4	3	1	0	0	0	0	1	0	0	0	0	0	1	43.5	80	4.76	37.5	255	210	127	0	0	0	0	0	0	250	0	0	2000	600	500	600	0	0	0	0	0	44	12	5
1101	1	2	64.5123	158	76	30.4438	4940	3	1	0	1	0	0	0	0	0	0	0	0	0	0	37.1	64	3.98	40	380	340	175	0	0	630	1	0	0	300	0	0	1500	800	800	3000	0	0	0	0	0	92	14	5
1102	1	1	58.2192	155	55	22.8928	3850	2	1	0	0	1	0	0	1	0	0	0	0	0	0	36.7	66	2.98	36.6	395	348	154	0	0	0	0	0	0	700	0	0	4000	600	500	3000	0	0	0	0	0	8	7	4
1103	1	2	54.8822	163	67	25.2174	4355	2	3	1	0	0	0	0	0	0	0	0	0	0	1	43.7	64	5.95	46.2	360	315	202	0	0	0	0	0	0	400	0	0	2000	500	100	100	0	0	0	0	0	16	10	4
1104	1	1	57.0986	163	65	24.4646	4550	3	2	0	0	0	0	0	0	0	0	0	0	0	0	41	72	5.1	37.2	185	146	52	0	0	0	0	0	0	150	0	0	1500	500	500	300	0	0	0	0	0	8	7	2
1105	1	1	56.6411	165	60	22.0386	4200	3	5	0	0	0	0	0	1	0	0	0	0	0	1	42.5	76	3.85	39.7	236	174	45	0	0	0	0	0	0	0	0	0	1500	800	500	500	0	0	0	0	0	4	8	2
1106	1	1	66.5178	160	50	19.5312	3500	3	1	0	1	1	1	0	0	0	0	0	0	0	0	39.7	53	3.93	40.5	479	434	155	0	0	280	1	0	0	200	550	1	3000	1000	800	1400	0	0	0	0	0	36	7	5
1107	1	1	65.4904	162	72	27.4348	5040	3	1	0	1	0	0	0	1	0	0	0	0	1	0	39.2	69	4.2	38.5	325	290	131	0	0	0	0	0	0	0	0	0	2500	900	1000	700	0	0	0	0	0	20	8	4
1108	2	2	61.789	163	52	19.5717	3380	3	2	0	0	0	0	0	0	0	0	0	0	0	0	34.9	80	2.52	37.3	480	412	80	10	1	810	1	0	0	300	0	0	3000	500	800	600	0	0	0	0	0	92	20	13
1109	1	2	68.474		60			3	1	0	0	1	0	0	0	0	0	0	0	0	0	34.6	50	4.7	36.1	313	273	122	3	1	780	1	0	0	100	0	0	1500	1000	400	500	0	0	0	0	0	20	17	14
1110	1	1	61.1397	165	59.5	21.8549	4165	3	1	0	1	0	0	0	1	0	0	0	0	0	0	39.9	63	5.01	37.6	354	289	113	0	0	0	0	0	0	700	0	0	3000	600	500	1400	0	0	0	0	0	20	14	5
1111	1	2	48.6904	157	47	19.0677	3055	3	3	0	0	0	0	0	0	0	0	0	0	0	0	40	89	5.78	40.2	160	125	52	0	0	0	0	0	0	0	500	1	1500	500	200	500	0	0	0	0	0	20	7	2
1112	1	2	72.9863	146	48	22.5183	3120	3	2	1	0	0	0	0	0	0	0	0	0	0	0		56	5.39	38.2	180	145	35	0	0	0	0	0	0	245	400	1	2000	350	600	200	0	0	0	0	0	4	10	1
1113	1	2	62.8904	174	56	18.4965	3640	3	2	1	0	0	0	0	0	0	0	0	0	0	0	37.2	68	3.88	38.1	240	205	110	0	0	0	0	0	0	200	0	0	1000	1200	500	500	0	0	0	0	0	20	9	3
1114	1	2	23.1068	158	47	18.8271	3055	2	3	0	0	0	0	0	0	0	0	0	0	0	0	37.7	43	3.45	43.8	265	223	137	0	0	0	0	0	0	250	400	1	2000	520	600	2400	0	0	0	0	0	16	7	1
1115	2	1	64.6164	150	57	25.3333	3990	2	2	0	0	0	0	0	0	0	0	0	0	0	0	40.4	63	5.5	36.7	225	167	98	0	0	0	0	0	0	500	0	0	2000	500	600	500	0	0	0	0	0	8	8	3
1116	1	1	50.0548	163	66	24.841	4620	3	5	0	0	0	1	0	1	0	0	0	0	0	0	36.1	56	4.07	38	165	120	35	0	0	0	0	0	0	0	0	0	1500	500	300	300	0	0	0	0	0	4	7	4
1117	1	1	69.7315	172	64	21.6333	4480	3	2	0	0	0	0	0	0	0	0	0	0	0	0	39.7	103	4.76	39.2	260	215	115	0	0	0	0	0	0	200	0	0	1500	500	300	300	0	0	0	0	0	4	7	1
1118	1	2	48.5096		56		3640	3	3	1	0	0	0	0	0	0	0	0	0	0	0	35.7	46	3.21	31.7	195	160	80	2	1	0	0	0	0	250	0	0	1500	500	500	600	0	0	0	0	0	8	7	3
1119	1	1	43.7315	175	58	18.9388	4060	3	3	0	0	0	0	0	1	0	0	0	0	0	0	42.5	104	3.4	39.4	270	217	148	0	0	0	0	0	0	0	200	1	2500	450	500	450	0	0	0	0	0	16	10	4
1120	1	2	69.4411	155	65	27.0552	4225	3	1	0	1	0	0	0	0	0	0	0	0	0	0	35.7	66	5.69	37.5	400	320	205	4	1	0	0	14	1	100	0	0	2000	500	600	300	0	0	0	0	0	24	10	8
1121	1	1	61.6329	168	65	23.03	4550	3	3	1	0	0	0	0	1	0	0	0	0	0	0	41.6	76	4.58	39	260	230	107	0	0	0	0	0	0	0	0	0	2500	600	300	500	0	0	0	0	0	16	10	1
1122	2	2	57.9041	164	56	20.8209	3640	3	3	1	0	0	0	0	0	0	0	0	0	0	0	36.9	52	3.72	36.5	170	145	65	3	1	810	1	0	0	250	0	0	1000	500	600	250	0	0	0	0	0	12	7	1
1123	1	2	52.2849	155	45	18.7305	2925	3	3	0	0	0	0	0	0	0	0	0	0	0	0	42.4	58	3.67	43.4	355	285	162	0	0	0	0	0	0	0	400	1	2500	500	800	600	0	0	0	0	0	24	14	5
1124	1	1	60.3808	169	65	22.7583	4550	2	1	0	1	1	0	0	0	1	0	1	0	0	0	41.6	62	2.77	44.9	295	255	109	0	0	0	0	0	0	0	200	1	2500	600	300	800	0	0	0	0	0	20	7	2
1125	1	1	49.2822	168	64	22.6757	4480	2	2	0	0	0	0	0	0	0	0	0	0	0	0	41.1	80	3.5	38.6	200	150	77	0	0	0	0	0	0	0	0	0	2000	500	400	500	0	0	0	0	0	4	8	3
1126	2	1	57.0795	170	75	25.9516	5250	3	3	0	0	0	0	0	1	0	0	0	0	0	1	48.2	73	4.63	39.4	225	202	107	0	0	250	1	0	0	0	0	0	1500		400	500	0	0	0	0	0	16	7	2
1127	2	2	37.2274	160	53	20.7031	3445	3	3	1	0	0	0	0	0	0	0	0	0	0	0	36.9	51	3.51	39.7	213	169	91	0	0	0	0	0	0	0	0	0	1500	600	500	350	0	0	0	0	0	96	11	7
1128	2	1	61.2082	156	52	21.3675	3640	3	1	0	0	1	0	0	0	0	0	0	0	0	0	38.5	80	3.25	40.5	310	272	108	0	0	0	0	0	0	220	400	1	1500	550	600	1000	0	0	0	0	0	20	8	2
1129	1	1	40.0274	170	83	28.7197	5810	2	5	0	0	0	0	0	0	0	0	0	0	0	0	45.4	67	5.5	44.3	240	187	89	0	0	0	0	0	0	0	0	0	2500	450	200	300	0	0	0	0	0	16	6	2
1130	2	2	52.0137	165	71	26.079	4615	4	2	0	0	0	0	0	0	1	0	1	0	0	0	35.8	47	2.97	40.4	285	245	194	4	1	0	0	0	0	280	0	0	2000	700	600	600	0	0	0	0	0	20	12	4
1131	1	1	56.6493	170	60	20.7612	4200	3	2	0	1	0	0	0	0	0	0	0	0	0	0	43.5	73	5.67	50.9	235	165	87	3	1	400	1	0	0	200	0	0	2000		400	400	0	0	0	0	0	4	9	3
1132	1	1	60.2493	165	78	28.6501	5460	3	2	0	0	0	0	0	1	0	0	0	0	0	0	36.9	77	3.84	38.3	190	165	77	0	0	0	0	0	0	200	200	1	2000	500	600	400	0	0	0	0	0	12	9	2
1133	2	1	56.9753	172	66.5	22.4784	4655	3	3	0	0	0	0	0	1	1	0	0	0	0	0	43.2	74	3.42	31.9	205	163	93	0	0	0	0	0	0	250	0	0	2000	400	500	350	0	0	0	0	0	4	6	1
1134	1	1	63.2904	160	51	19.9219	3570	3	3	0	0	0	0	0	1	1	0	0	1	0	0	42.1	77	4.93	38.9	255	230	126	4	1	0	0	0	0	400	200	1	2000	500	500	300	0	0	0	0	0	16	6	1
1135	2	2	32.8932	155	54	22.4766	3510	4	3	0	0	0	0	0	0	0	0	0	0	0	0	43.1	50	4.76	40.2	207	175	96	0	0	0	0	0	0	200	450	1	2500	400	400	500	0	0	0	0	0	8	12	2
1136	1	2	49.5425	162	54	20.5761	3510	3	3	0	0	0	0	0	0	1	0	0	0	1	1	40	65	4.11	43.4	240	214	83	4	1	450	1	0	0	160	0	0	2000	500	400	700	0	0	0	0	0	16	12	4
1137	1	2	66.6137	165	52	19.1001	3380	3	2	0	0	0	0	0	0	0	0	0	0	0	0	36.1	73	5.58	36.2	230	200	81	4	1	520	1	0	0	350	0	0	2000	600	400	300	0	0	0	0	0	4	21	3
1138	2	1	73.5726		60			4	3	0	0	0	1	0	1	0	0	0	0	0	0	36.7	85	2.8	35.6	240	215	106	0	0	0	0	0	0	280	200	1	3500	1000	600	500	0	0	0	0	0	28	16	8
1139	1	2	47.0603	158	68	27.2392	4420	3	2	0	0	0	0	0	0	0	0	0	0	0	0	36.4	59	5.62	37.7	200	170	79	0	0	0	0	0	0	300	400	1	2500	750	600	300	0	0	0	0	0	4	7	1
1140	1	1	74.1507	174	64	21.1389	4480	3	3	0	0	0	0	0	0	0	0	0	0	0	0	36.7	98	3.42	33.9	250	235	123	0	0	0	0	0	0	150	0	0	2000	300	500	240	0	0	0	0	0	16	12	2
1141	1	1	57.9616	165	74.1	27.2176	5187	3	1	0	0	0	0	0	0	0	0	0	0	0	0		56	4.32	38.7	410	365	200	0	0	0	0	9	1	250	0	0	1500	500	1000	1100	0	0	0	0	0	16	14	3
1142	1	2	69.1233	150	45.5	20.2222	2957.5	3	2	0	0	0	0	0	0	0	0	0	0	0	0	34	72	5.32	37.2	175	140	46	0	0	600	1	0	0	300	0	0	2000	500	200	600	0	0	0	0	0	8	11	4
1143	2	2	52.4219	152	47	20.3428	3055	3	3	0	0	0	0	0	0	0	0	0	0	0	0	38.5	73	4.97	34.9	225	190	107	0	0	0	0	0	0	100	0	0	2000	400	400	500	1	0	0	0	0	16	14	3
1144	1	2	39.1233	166	69	25.0399	4485	4	2	0	0	0	0	0	0	0	0	0	0	0	0	44.6	51	5.26	40.9	230	175	70	0	0	0	0	0	0	245	225	1	2000	800	300	700	0	0	0	0	0	4	7	5
1145	1	1	46.5918		60			4	4	0	1	0	0	0	1	0	0	0	0	0	0	36	79	2.81	37	295	235	114	0	0	0	0	0	0	260	0	0	2000	500	1000	600	0	1	1	0	0	20	35	5
1146	1	2	46.3315	155	63	26.2227	4095	3	3	0	0	0	0	0	0	0	0	0	0	0	0	33.8	51	4.29	36.4	305	270	144	0	0	480	1	0	0	540	0	0	3500	500	600	450	0	0	0	0	0	4	9	3
1147	1	2	49.3726	158	61.5	24.6355	3997.5	2	4	0	1	0	0	0	0	0	0	0	0	0	0	33.6	60	5.59	40	285	225	111	0	0	0	0	0	0	0	200	1	2500		600	500	0	0	0	0	0	4	24	7
1148	1	2	54.3014	157	55	22.3133	3575	2	2	0	0	0	0	0	0	1	0	0	0	1	0	39.9	64	5.91	44.6	250	195	83	6	1	0	0	0	0	250	400	1	1500	650	500	1500	0	0	0	0	0	4	7	4
1149	1	1	64.611	172	73	24.6755	5110	3	3	1	0	0	0	0	1	0	0	0	0	0	1	48.9	59	3.64	38.1	235	205	75	0	0	0	0	0	0	250	200	1	2500	500	500	350	0	0	0	0	0	4	8	2
1150	2	2	37.3753	160	54	21.0938	3510	2	3	0	0	0	0	0	0	0	0	0	0	0	0	38.6	49	4.38	45.2	270	235	150	0	0	540	1	0	0	0	0	0	2000	1000	500	1200	0	0	0	0	0	8	6	1
1151	2	2	52.1918	159	56	22.151	3640	3	3	0	0	0	0	0	0	1	0	0	0	0	0	41.4	62	5.95	42.7	235	203	124	0	0	610	1	0	0	200	0	0	2000	800	500	1500	0	0	0	0	0	16	7	1
1152	1	1	67.0055		60			3	1	0	1	1	0	0	1	0	0	0	0	0	0	38.3	107	4.69	34.7	340	295	130	0	0	0	0	8	1	0	200	1	3000	1500	600	800	0	0	0	0	0	68	11	5
1153	1	2	57.8822	157	69	27.993	4485	4	2	0	1	0	0	0	0	1	0	0	0	0	0	36.5	51	5.9	41.2	255	215	105	4	1	0	0	0	0	700	0	0	3000	500	500	300	0	0	0	0	0	4	7	2
1154	1	1	63.8932	165	68.8	25.2709	4816	3	3	0	0	1	0	0	1	0	0	0	0	0	0	38.9	49	3.45	38.3	400	380	217	0	0	0	0	13	1	0	400	1	2500	700	400	500	0	0	0	0	0	16	7	3
1155	1	1	61		80		5600	2	5	0	1	0	0	0	0	0	0	0	0	0	0	40.9	81	4.72	44.6	155	124	40	0	0	0	0	0	0	0	0	0	2000	300	300	600	0	0	1	0	0	12	8	1
1156	1	2	56	154	49	20.66	3185	3	2	0	0	0	0	0	0	0	0	0	0	0	0	39.5	55	4.66	42.2	170	130	38	0	0	0	0	0	0	0	0	0	2500	500	200	300	1	0	0	0	0	24	14	11
1157	2	2	70		53	25.1	3445	2	3	1	0	0	1	0	0	0	0	0	0	0	1	43.2	60	4.77	40.7	265	230	151	0	0	0	0	0	0	250	0	0	1500	600	500	1000	1	0	1	0	0	24	7	3
1158	1	1	64	163	65	26.35	4550	3	2	0	1	0	0	0	0	0	0	0	1	0	0	45.2	74	4.08	41.3	300	275	153	0	0	540	1	0	0	300	0	0	1500	400	500	1300	1	1	1	0	0	12	10	1
1159	1	1	67	168	53	21.78	3710	3	2	0	0	0	0	0	0	1	0	1	0	0	0	45.4	66	2.52	44.6	325	250	140	0	0	0	0	0	0	247	0	0	1500	850	200	350	0	0	0	0	0	16	14	4
1160	1	1	70	175	56	18.29	3920	2	5	0	0	1	1	0	0	0	0	0	0	0	0	37.6	59	3.84	34.9	115	95	35	0	0	0	0	0	0	0	0	0	1000	500	300	300	0	0	0	0	0	16	10	5
1161	1	1	56	172	63	21.3	4410	2	2	0	1	0	0	0	0	0	1	0	0	1	0	41.9	54	3.78	39.5	205	172	78	0	0	0	0	0	0	0	200	1	2000	500	500	1000	1	0	0	0	0	24	8	2
1162	1	1	71	165	72	26.45	5040	3	2	0	1	0	0	0	0	0	0	0	0	0	0	43.2	62	4.74	40.4	220	185	103	0	0	0	0	0	0	200	0	0	2100	500	500	900	1	0	0	0	0	16	10	5
1163	1	2	51	165	50	20.8	3250	3	5	0	0	0	1	0	0	0	0	0	0	0	0	34.2	46	4.3	37.5	215	174	235	0	0	0	0	0	0	0	0	0	1000	300	400	1100	0	0	1	0	0	16	5	1
1164	2	2	46	167	58	20.8	3770	3	3	1	0	0	0	0	0	0	0	0	0	0	1	41.1	75	3.24	34.6	360	325	216	0	0	390	1	0	0	250	0	0	2000	500	500	700	0	1	1	0	0	48	14	5
1165	2	1	50	173	76	25.39	5320	3	3	0	0	1	0	0	0	0	0	0	0	0	0	38.7	74	5.15	36.8	510	449	252	0	0	0	0	15	1	200	0	0	3500	300	500	1200	1	0	0	0	0	32	16	8
1166	1	1	53	165	60	22.04	4200	3	3	0	1	1	0	0	1	0	0	0	1	0	1	38.5	67	3.97	37.5	325	267	128	0	0	0	0	0	0	0	0	0	1500	350	500	230	1	1	1	0	0	16	7	5
1167	1	2	56		67.5	25.72	4387.5	3	2	0	0	0	0	0	0	1	0	0	0	0	0	42.3	39	5.6	43.7	285	258	79	0	0	600	1	0	0	500	500	1	4000	600			0	0	0	0	0	96	11	6
1168	1	1	52	175	65	21.22	4550	2	2	0	0	1	0	0	0	0	0	0	0	0	0	40	62	4.15	29.9	225	165	84	0	0	0	0	0	0	0	0	0	1500	500	300	400	1	1	1	0	0	24	9	3
1169	1	2	75		62		4030	3	1	0	1	1	0	0	0	1	0	0	1	0	1	36.9	112	3.13	34.7	390	320	146	0	0	500	1	11	1	250	0	0	1500	800	600	600	0	0	0	0	0	72	14	5
1170	1	2	51		66	22.58	4290	3	5	0	0	0	0	0	0	0	0	0	0	0	0	35.1	41	4.43	40.3	285	258	93	0	0	0	0	0	0	0	0	0		750	300	780	0	0	0	0	0	16	8	1
1171	1	1	44	164	61	22.68	4270	3	3	0	0	0	0	0	0	0	0	0	0	0	0	46.4	68	4.29	42.2	265	45	132	0	0	0	0	0	0	0	0	0	2000	350	300	500	1	0	1	0	0	24	6	1
1172	1	1	29	168	65	23.03	4550	4	2	0	0	0	0	0	0	0	0	0	0	0	0	48.3	64	4.6	47.7	340	272	132	0	0	0	0	0	0	0	400	1	2000	450	600	600	1	1	1	0	0	12	7	1
1173	2	1	61	167	61	21.78	4270	3	3	1	0	1	0	0	0	0	0	0	0	0	0	45.8	58	2.19	43	325	259	155	0	0	0	0	0	0	250	0	0	1500	350	500	300	1	0	0	0	0	24	9	4
1174	2	1	64	167	67	24.02	4690	3	3	0	0	0	0	0	1	0	0	0	0	0	1	43	62	5.43	39.3	315	295	211	0	0	0	0	13	1	0	0	0	2500		800	1100	0	0	0	0	0	56	10	3
1175	2	2	68	158	58.5	25.2	3802.5	2	2	0	1	0	0	0	0	0	0	0	0	0	0	38.2	75	4.29	35.5	200	160	64	4	1	400	1	0	0	0	0	0	2000	600	400	500	0	0	0	0	0	56	13	5
1176	1	2	58	160	53	20.7	3445	3	2	0	0	0	1	0	0	0	0	0	0	0	0	40.1	52	3.66	39.1	150	130	59	0	0	0	0	0	0	0	0	0	1000	400	300	200	1	0	0	0	0	24	11	3
1177	1	1	59		62		4340	2	2	0	0	0	0	0	0	0	0	0	0	0	0	47.5	72	3.94	39.7	320	282	160	0	0	0	0	0	0	250	400	1	1500	400	400	900	0	0	0	0	0	28	10	3
1178	1	2	52	160	60	22.04	3900	3	3	1	0	0	0	0	0	0	0	0	0	0	1	42.9	67	2.84	39	260	203	105	0	0	0	0	0	0	250	200	1	1000	800	500	375	0	0	0	0	0	76	8	4
1179	2	2	70	156	56	23.01	3640	3	3	1	1	1	0	0	0	0	0	0	0	0	1	42.4	73	5.21	39.3	240	215	102	0	0	0	0	0	0	484	0	0	500	600	500	1150	1	0	0	0	0	28	9	6
1180	2	2	59	155	62	25.71	4030	3	3	0	0	0	0	0	0	0	0	0	0	0	0	40.1	52	6.4	41.4	235	210	104	0	0	0	0	0	0	0	500	1	3500	550	300	250	0	0	0	0	0	30	9	2
1181	1	1	45	170	70	24.22	4900	3	2	0	0	0	0	0	0	0	0	0	0	0	0	44.4	66	5.68	45.5	225	185	97	0	0	0	0	0	0	250	0	0	2000	500	300	400	1	0	0	0	0	24	10	1
1182	1	2	33		60		3900	2	5	0	0	0	0	0	0	0	0	0	0	0	0	38.3	51	3.01	39.1	275	222	86	0	0	0	0	0	0	0	0	0	2000	500	100	700	1	0	0	0	0	24	6	2
1183	1	1	67	166	70	25.4	4900	3	3	0	1	0	0	0	0	0	0	1	0	0	0	42.6	73	3.33	41.2	315	269	135	0	0	0	0	0	0	0	300	1	2000	450	300	210	0	0	0	0	0	24	7	2
1184	1	1	47	172	75	25.35	5250	3	2	0	0	0	0	0	0	0	0	0	0	0	0	45.8	69	4.49	39.2	225	182	108	0	0	0	0	0	0	200	0	0	2500		500	300	0	0	0	0	0	12	7	1
1185	1	1	74	165	71.6	26.3	5012	3	2	0	1	1	0	0	0	1	0	1	1	0	1	43.5	67		36.6	250	220	112	4	1	0	0	0	0	0	200	1	1000	350	600	450	1	0	0	0	0	24	18	5
1186	2	2	61	159	75	29.64	4875	2	3	0	0	0	0	0	0	0	0	0	0	0	0	39.5	52	5.69	38.6	270	225	132	0	0	0	0	0	0	0	0	0	1000	450	600	450	1	0	0	0	0	12	9	1
1187	1	2	53	158	72	28.84	4680	2	2	0	0	0	0	0	0	0	0	0	0	0	0	35.1	47	6.54	39.5	220	195	101	0	0	0	0	0	0	0	0	0	1000	550	300	400	0	0	0	0	0	20	8	2
1188	1	1	29	171	72	24.6	5040	3	5	0	0	0	0	0	0	0	0	0	0	0	0	44.8	63	5.78	47.1	220	175	62	0	0	0	0	0	0	0	0	0	1500	500	400	500	0	0	0	0	0	12	6
1189	2	1	63	162	60	22.86	4200	3	2	1	0	0	0	0	0	0	0	0	0	0	0	53.1	75	5.9	46.7	235	200	79	0	0	0	0	0	0	250	0	0	3000	300	500	590	0	0	0	0	0	24	8	6
1190	1	2	44	152	58	25.1	3770	3	3	1	0	0	0	0	0	0	0	0	0	0	0	39.8	47	4.06	42.8	260	200	95	0	0	0	0	0	0	0	0	0	1500	500	600	600	0	0	0	0	0	24	7	1
1191	1	1	57	166	62	22.49	4340	3	2	0	0	0	0	0	1	0	0	0	0	0	0	46.4	72	4.23	41.1	395	335	201	0	0	870	1	0	0	0	400	1	1500	400	600	1000	1	0	1	0	0	12	8	3
1192	2	1	60	162	60	22.77	4200	3	3	1	0	0	0	0	0	0	0	0	0	0	0	47.7	65	3.21	37.8	320	285	177	0	0	0	0	0	0	0	0	0	1500	400	500	1300	0	0	0	0	0	14	7	1
1193	1	1	51	171	67	22.99	4690	2	5	0	1	0	0	0	0	0	0	0	0	0	0	44.3	41	5.31	43.3	140	115	46	0	0	0	0	0	0	0	0	0	2200	400	300	500	1	0	0	0	0	24	6	4
1194	1	2	75	148.5	52	23.58	3380	3	2	1	0	0	0	0	0	0	0	0	0	0	0	32.8	104	5.02	39.2	245	200	115	8	1	0	0	0	0	250	200	1	2000	450	400	1100	1	1	0	0	0	28	10	4
1195	2	2	36	151	58	25.34	3770	3	3	1	0	0	0	0	0	0	0	0	0	0	0	38.8	52	3.76	37.1	285	260	152	0	0	0	0	0	0	200	0	0	2000	400	600	1000	0	0	0	0	0	12	13	1
1196	2	1	44	160	52	20.31	3640	3	3	1	0	0	0	0	0	0	0	0	0	0	0	48.1	68	5.12	43.3	215	190	107	0	0	0	0	0	0	0	0	0	2500	800	500	600	1	0	0	0	0	8	11	1
1197	1	2	54	161	64	23.51	4160	3	5	0	0	0	0	0	0	0	0	0	0	0	0	37.2	66	4.79	40.4	200	155	46	0	0	0	0	0	0	0	0	0	1500	500	700	300	0	0	0	0	0	8	7	4
1198	1	2	22	154	59.5	25.09	3867.5	2	3	0	0	0	0	0	0	0	0	0	0	0	0	42.2	48	3.58	44.9	245	185	38	0	0	0	0	0	0	0	0	0	2000	500	300	900	0	0	0	0	0	12	6	1
1199	2	1	60	166	63	22.86	4410	3	3	0	1	0	0	0	0	0	1	0	0	1	0	41.8	62	6.15	45.1	195	155	88	0	0	0	0	0	0	200	0	0	2000	500	400	400	1	0	0	0	0	8	10	6
1200	1	1	43	160	65	25.39	4550	2	2	0	0	0	0	0	0	0	0	0	0	0	0	46	60	5.18	43.9	265	225	107	0	0	0	0	0	0	0	0	0	2500	300	200	600	1	0	0	0	0	8	6	1
1201	1	1	46	170	61	21.11	4270	3	2	0	0	0	0	0	1	0	0	0	0	0	0	41.2	59	5.62	38.1	190	158	102	0	0	0	0	0	0	250	0	0	2500	450	500	1100	1	0	0	0	0	12	9	1
1202	2	1	59	159	55	21.76	3850	3	3	1	0	0	0	0	0	0	0	0	0	0	0	41.9	70	5.4	36.3	260	225	138	0	0	0	0	0	0	250	0	0	1500	500	500		1	0	0	0	0	24	9	2
1203	1	1	53	179	75	23.55	5250	2	1	0	0	1	0	0	0	0	0	0	0	0	0	47.4	56	6.8	39.7	335	289	150	0	0	0	0	0	0	200	0	0	2000	350	400	1000	0	0	0	0	0	28	15	1
1204	1	2	34	163	51	19.2	3315	3	2	0	0	0	0	0	0	0	0	0	0	0	0	38.5	50	3.91	39.2	230	195	114	0	0	0	0	0	0	0	0	0	1500	500	200	300	0	0	0	0	0	12	5	3
1205	1	2	51	156	50	20.54	3250	3	2	0	0	0	0	0	0	0	0	0	0	0	0	34.6	65	5.55	43	330	275	179	0	0	0	0	0	0	0	0	0	1500	500	50	500	1	0	0	0	0	20	7	3
1206	1	1	68		60	27.99		3	1	0	1	0	0	0	1	1	0	1	0	0	0	37	123	4.62	35.9	670	580	250	6	1	570	1	14	1	450	0	0	4000	800	1000	1400	1	0	0	0	0	176	14	8
1207	1	1	58	167.5	70	24.95	4900	3	5	0	1	0	0	0	0	0	0	0	0	0	0	42.8	67	4.3	40.9	190	120	48	0	0	0	0	0	0	0	200	1	1500	600	300	300	0	0	0	0	0	16	7	3
1208	1	2	58	160	76	29.69	4940	3	2	0	0	0	0	0	0	0	0	0	0	0	0	40.2	65	7.11	41.3	330	295	38	3	1	660	1	0	0	244	0	0	1500	500	400	500	1	0	0	0	0	12	11	1
1209	2	2	65		52		3380	3	2	0	1	0	0	0	0	0	0	0	0	0	0	37	47	9.1	33.4	345	285	124	0	0	490	1	0	0	500	0	0		450	600	600	0	0	1	0	0	4	14	5
1210	1	2	54	155	50	22.22	3250	3	3	1	0	0	0	0	0	0	0	0	0	1	1	39.5	77	5.52	49.3	340	310	217	0	0	0	0	0	0	400	0	0	1000	1200	600	1300	0	0	1	0	0	24	10	3
1211	1	2	49	145	46	21.88	2990	2	5	0	0	0	0	0	0	0	0	0	0	0	0	39	46	5.32	43.2	165	125	51	0	0	0	0	0	0	0	0	0	2000	1000	200	800	0	0	0	0	0	24	7	3
1212	1	1	50	169	77	26.96	5390	3	2	0	0	0	0	0	1	0	0	0	0	0	0	40.6	66	4.9	39.3	245	207	142	0	0	0	0	0	0	0	500	1	1700	300	300	200	1	0	0	0	0	20	7	1
1213	1	2	61	165	66	24.24	4290	3	1	0	1	0	0	0	0	1	1	0	1	0	0	39.2	49	4.28	41.1	235	195	104	0	0	0	0	0	0	0	0	0	2000	400	500	300	0	1	1	0	0	24	8	2
1214	2	2	58	159	56.6	24.18	3679	3	3	1	0	0	0	0	0	0	0	0	0	0	0	45	71	4.1	42.2	210	185	95	0	0	590	1	0	0	0	0	0	1000		100	1000	1	0	0	0	0	24	6	3
1215	1	1	52	171	81	27.7	5670	3	2	0	0	0	0	0	0	0	0	0	0	1	1	42.7	65	4.84	42	180	160	57	0	0	0	0	0	0	0	400	1	1500	900	500	600	0	0	0	0	0	28	9	4
1216	1	2	73	150	48	21.33	3120	3	2	0	1	0	0	0	0	0	1	0	0	0	0	39.4	57	3.96	46.1	265	234	134	3	1	0	0	0	0	0	0	0	2500	500	200	500	1	1	1	0	0	28	10	1
1217	1	2	57		51		3315	3	2	0	0	0	0	0	0	0	0	0	0	0	0	41.2	54	4.29	38.2	190	155	48	0	0	0	0	0	0	0	0	0	2000	350	400	1000	1	1	1	0	0	12	10	2
1218	1	2	52	151	50	22.07	3250	3	3	1	0	0	0	0	0	0	0	0	0	0	0	43	74	6.01	42.9	225	187	104	4	1	0	0	0	0	0	0	0	1500	500	300	500	0	1	1	0	0	20		1
1219	2	1	57	177	83	26.49	5810	3	2	0	0	0	0	0	1	0	0	1	0	1	1	42	74	3.45	40.6	210	150	70	0	0	0	0	0	0	0	450	1	1500	800	300	500	0	0	0	0	0	12	8	2
1220	1	2	28	162	53	20.2	3445	3	5	0	0	0	0	0	0	0	0	0	0	0	0	37.8	73	3.9	46.4	200	165	58	0	0	0	0	0	0	0	500	1	2000	350	100	300	0	0	0	0	0	12	7	1
1221	1	2	33	156	64	26.3	4160	3	2	0	0	0	0	0	0	0	0	0	0	0	0	35.3	47	4.88	38.9	260	80	67	0	0	0	0	0	0	0	0	0	2000	300	400	1100	0	0	0	0	0	12	9	1
1222	1	1	62	169	61	21.36	4270	3	1	0	1	0	0	0	0	0	0	0	0	0	0	44.7	69	3.51	40.8	345	295	157	0	0	0	0	0	0	0	0	0	3200	400	300	400	1	0	0	0	0	20	7	4
1223	1	1	43	175	90	29.39	6300	3	2	1	1	0	0	0	1	1	0	0	0	0	0	49	71	3.9	37.2	295	260	166	0	0	0	0	0	0	250	0	0	2000	400	300	300	1	0	0	0	0	28	8	3
1224	1	1	62	160	54	17.6	3780	2	2	0	1	0	1	0	0	0	0	0	0	0	0	37.3	59	3.88	44.4	200	170	83	0	0	0	0	0	0	0	200	1	1500	600	500	900	1	0	1	0	0	28	7	2
1225	2	2	56	158	83	33.25	5395	3	1	0	1	0	1	0	0	1	0	1	1	0	0	39.3	46	4.66	40.6	505	443	259	0	0	700	1	0	0	0	0	0	2000	750	600	700	1	0	0	0	0	32	16	3
1226	1	2	65	160	64	25	4160	3	5	0	1	0	0	0	0	0	1	0	1	0	0	34.3	53	5.3	44.3	153	105	33	0	0	0	0	0	0	250	0	0	1500		200	500	0	0	0	0	0	16	6	1
1227	1	1	39	172	65	21.97	4550	2	2	0	0	0	0	0	0	0	0	0	0	0	0	45.6	55	4.96	45.1	220	175	78	0	0	0	0	0	0	0	200	1	2000	400	300	300	0	0	0	0	0	28	6	3
1228	2	2	60	150	58	25.78	3770	3	3	1	1	0	0	0	0	1	1	0	0	0	0	43.6	53	3.77	43.1	325	275	123	0	0	0	0	0	0	0	0	0	2000	800	500	500	1	0	0	0	0	24	9	2
1229	1	2	55	164	65	24.17	4225	2	5	0	1	0	0	0	0	0	0	0	0	0	0	37	48	5.15	36.8	190	135	46	0	0	0	0	0	0	0	0	0		500			0	0	0	0	0	12	6	1
1230	1	1	41	160	51	19.92	3570	3	3	0	0	0	0	0	0	0	0	0	0	0	0	43.3	75	5.05	43.5	385	345	38	4	1	900	1	0	0	580	0	0	2000	500	400	500	0	0	0	0	0	28	23	3
1231	1	1	48	154	58	24.46	4060	2	5	0	1	0	0	0	1	0	0	0	0	0	0	52	47	4.96	40.8	190	144	80	0	0	0	0	0	0	0	200	1	1500	450	300	200	1	0	0	0	0	28	7	2
1232	2	1	69	165	73.8	27.11	5166	3	3	0	1	0	0	0	1	0	1	0	0	1	0	45.4	97	5.63	34.1	375	327	165	0	0	0	0	0	0	200	0	0	2000	900	600	190	0	0	0	0	0	28	16	8
1233	1	2	60		58		3770	3	3	1	0	0	0	0	0	0	0	0	0	0	0	42.9	106	5.39	41.3	285	243	121	4	1	0	0	0	0	0	0	0	1500	500	500	350	0	0	0	0	0	16	7	1
1234	1	1	68	170	60	20.76	4200	3	3	1	0	0	0	0	0	0	0	0	0	0	0	37.8	68	3.56	32.9	295	244	131	0	0	0	0	0	0	250	0	0	2500	400	300	150	1	0	0	0	0	8	10	4
1235	1	1	52	170	74	25.61	5180	3	3	1	0	0	1	0	1	0	0	0	0	0	0	43.3	74	5.22	41.9	345	315	160	0	0	0	0	0	0	500	500	1	1500	800	600	500	0	0	0	0	0	24	13	7
1236	2	2	55	160	63	24.61	4095	3	2	0	0	0	0	0	0	0	0	0	0	0	0	43.5	59	6.05	40.7	275	223	121	0	0	0	0	6	1	0	400	1	2000	600	500	600	0	0	0	0	0	28	12	7
1237	1	1	34	165	52.5	19.28	3675	2	5	0	0	0	0	0	0	0	0	0	0	0	0	48	68	5.29	52.1	150	115	43	0	0	0	0	0	0	0	0	0	1500	350	200	100	0	0	0	0	0	8	6	1
1238	1	2	63	153	71	30.41	4615	3	2	1	1	0	0	0	0	0	0	0	0	0	0	38.6	50	6.13	42.1	170	145	57	0	0	0	0	0	0	261	200	1	2500	600	500	500	1	0	0	0	0	1	9	1
1239	1	2	28	157	52	21.1	3380	3	3	0	0	0	0	0	0	0	0	0	0	0	0	35.9	43	5.09	41.4	265	235	108	0	0	0	0	0	0	0	0	0	2000	500	400	1100	0	0	0	0	0	8	9	1
1240	2	1	29	162	65	24.77	4550	2	5	0	0	0	0	0	0	0	0	0	0	0	0	40.5	69	4.03	47.4	180	150	57	0	0	0	0	0	0	300	400	1	1500	300	200	1200	1	0	0	0	0	12	5	3
1241	1	1	68	167	70	25.1	4900	3	3	1	1	0	0	0	0	0	0	0	0	0	0	48.5	89	3.98	38.5	345	310	217	0	0	0	0	0	0	0	0	0	2000	500	600	1000	1	0	0	0	0	120	17	5
1242	1	2	36	155	47	19.56	3055	3	3	0	0	0	0	0	0	0	0	0	0	0	0	43.3	69	4.18	38.6	255	209	105	4	1	0	0	0	0	0	0	0	2000	800	200	700	0	0	0	0	0	12	12	1
1243	1	1	51	169	82.5	28.89	5775	2	1	0	1	0	0	0	0	0	1	0	0	1	0	38.3	86	3.22	36.9	465	405	215	0	0	0	0	10	1	250	0	0	1500	600	500	1250	1	0	0	0	0	92	13	7
1244	1	1	53	160	69	26.95	4830	2	1	0	1	1	0	0	0	0	0	0	0	0	0	42.2	78	2.81	42.9	405	365	185	0	0	0	0	0	0	0	0	0	1500	700	600	300	1	0	0	0	0	24	9	1
1245	2	2	41	157	62.5	25.36	4062.5	3	3	1	0	0	0	0	0	0	0	0	0	0	0	41.5	54	4.15	36.4	275	235	142	0	0	0	0	0	0	500	0	0	2500	450	500	750	0	0	0	0	0	20	12	1
1246	1	1	73	162	69	26.29	4830	3	1	0	1	1	0	0	0	0	0	0	0	0	0	40.1	75	4.67	43.3	410	348	177	0	0	0	0	9	1	200	0	0	2500	1200	500	700	0	0	0	0	0	20	11	5
1247	1	2	63	160	70	27.34	4550	3	2	0	1	0	0	0	0	0	0	0	1	0	0	36.2	94	4.25	37.7	385	345	217	0	0	0	0	0	0	251	0	0	1000	500	600	500	0	0	0	0	0	140	13	7
1248	2	1	62	166	59	21.5	4130	3	2	0	0	0	0	0	0	0	0	0	0	0	1	40.9	63	4.77	37.8	260	180	76	0	0	0	0	0	0	200	0	0	2000	300	600	600	0	0	0	0	0	20	7	1
1249	1	1	52	167	61	21.87	4270	3	3	0	0	0	0	0	1	0	0	0	0	0	0	45.1	100	4.8	45	235	195		0	0	0	0	0	0	0	0	0	1000	600	400	1100	0	0	0	0	0	8	10	1
1250	1	2	33		49	22.48	3185	3	2	0	0	0	0	0	0	0	0	0	0	0	0	41.6	67	3.29	35.1	195	145	56	0	0	0	0	0	0	0	0	0	1500		300	600	0	0	0	0	0	8	6	1
1251	1	1	25	162	52	19.81	3640	2	5	1	0	0	0	0	0	0	0	0	0	0	0	44.5	71	4.67	46.9	195	142	53	0	0	0	0	0	0	0	400	1	1900	600	200	300	0	0	0	0	0	16	6	1
1252	1	2	39	164	60	22.31	3900	3	2	0	0	0	0	0	0	0	0	0	0	0	0	37.4	42	3.55	43	325	300	96	0	0	0	0	0	0	300	0	0	3000	600	400	1100	0	0	0	0	0	20	8	4
1253	1	1	48	165	55	20.2	3850	3	2	1	0	0	0	0	1	0	0	0	0	0	0	50.4	66	4.28	43.2	195	165	66	0	0	0	0	0	0	0	0	0	500	300	500	150	0	0	0	0	0	12	7	1
1254	1	2	60	163	57	21.45	3705	3	1	0	1	0	0	0	1	0	0	0	0	0	0	35.9	78	3.66	41.7	300	255	101	4	1	0	0	0	0	0	0	0	1000	700	800	1600	1	0	0	0	0	48	12	6
1255	1	1	58	168	60	19.59	4200	3	3	0	0	0	0	0	1	1	0	0	0	0	0	40.5	68	4.71	38.5	240	195	114	0	0	0	0	0	0	243	400	1	2500		500	200	0	0	0	0	0	12	10	1
1256	1	1	54	164	51	18.96	3570	3	2	0	1	1	0	0	1	0	0	0	0	0	0	48.2	51	4.45	40.8	215	730	69	0	0	0	0	0	0	0	0	0	1500	400	400	800	0	0	0	0	0	28	14	7
1257	1	1	56	165	65	23.88	4550	3	1	0	0	0	0	0	0	0	0	0	0	0	0	45.4	72	4.71	43.5	450	381	175	0	0	0	0	11	1	0	0	0	2500	400			1	0	0	0	0	24	9	5
1258	2	2	63	159	58	22.9	3770	4	3	1	1	0	0	0	0	1	0	0	0	0	1	40.7	65	4.97	39	280	230	125	0	0	0	0	0	0	0	0	0	2000	300	400	700	0	0	0	0	0	20	21	2
1259	2	1	73	165	69	25.34	4830	2	1	0	0	1	1	0	1	0	0	0	0	0	0	40.5	67	4.78	37.5	459	415	205	0	0	10	1	0	0	207	0	0	3000	400	800	400	0	0	0	0	0	128	151	8
1260	1	2	61	189	60	16.65	3900	3	3	0	0	0	0	0	0	0	0	0	0	0	0	35.6	57	5.6	37.5	280	235	129	8	1	540	1	0	0	250	400	1	2500	350	600	800	1	0	0	0	0	76	3	3
1261	1	1	55	165	62	22.7	4340	2	2	0	0	0	0	0	0	0	0	0	0	0	0	44.5	69	5.52	37.3	234	194		0	0	0	0	0	0	250	400	1	3000		400	370	0	0	0	0	0	8	7	4
1262	1	2	66	145	48	22.83	3120	3	5	0	0	0	0	0	0	0	0	0	0	0	0	40.3	43	5.09	42.9	265	175	72	0	0	0	0	0	0	0	0	0	1500	500			0	0	0	0	0	12	7	3
1263	1	1	67	164	59.5	22.12	4165	3	1	0	0	0	0	0	1	0	0	1	0	0	0	40.3	63	5.1	39.3	420	345	135	0	0	0	0	8	1	0	0	0	1000	500	600	2600	0	0	0	0	0	24	13	8
1264	1	2	29	144	51	24.53	3315	2	2	1	0	0	0	0	0	0	0	0	0	0	0	39	45	5.09	42.4	260	223	126	0	0	0	0	0	0	250	0	0	1500	600	400	1100	1	1	1	0	0	20	11	1
1265	1	2	56	160	58	22.66	3770	3	3	0	0	0	0	0	0	0	0	0	0	0	0	38.6	45	4.32	41	350	310	174	0	0	0	0	0	0	0	0	0	1100	450	500	200	0	0	0	0	0	32	5	1
1266	2	1	67	177	52	16.6	3640	3	3	0	0	0	0	0	0	1	0	0	0	0	0	40	53	3.39	35	440	410	242	4	1	390	1	0	0	270	0	0	1000	1000	600	1000	0	0	0	0	0	32	18	8
1267	1	2	58	155	60	26.67	3900	2	3	0	0	0	0	0	0	0	0	0	0	0	0	40.8	59	4.67	41.8	315	265	132	0	0	0	0	0	0	0	0	0	2500	600	500	600	0	0	0	0	0	36	10	3
1268	2	2	76	149	51	22.89	3315	3	2	0	0	0	0	0	0	0	0	0	0	0	0	38.1	60	4.57	35	235	179	91	0	0	0	0	0	0	0	0	0		600	100	320	1	0	0	0	0	28	27	2
1269	1	2	28	171	55	19	3575	2	5	0	0	0	0	0	0	0	0	0	0	0	0	34.7	43	3.59	40.8	190	147	64	0	0	0	0	0	0	0	0	0	1500	500	100	60	0	0	0	0	0	12	5	1
1270	1	1	75	172	68	22.99	4760	3	2	0	1	0	0	0	0	0	0	0	0	0	0	37.6	66	4.47	35.6	240	195	140	0	0	0	0	7.2	1	0	0	0	1500	500	400	350	1	0	0	0	0	12	10	1
1271	1	2	30	155	63	26.22	4095	2	2	1	0	0	0	0	0	0	0	0	0	0	0	39.5	58	5.03	47	255	205	119	0	0	0	0	0	0	250	0	0	1500	500	400	300	0	0	0	0	0	16	7	1
1272	1	1	53	165	75	27.55	5250	3	2	0	0	0	0	0	0	0	0	0	0	0	0	38.3	151	3.25	41.3	280	245	140	0	0	0	0	0	0	0	0	0	1500	500	500	300	1	0	0	0	0	20	6	3
1273	1	1	43		72		5040	3	1	0	0	0	0	0	0	0	0	0	0	0	0	46.4	58	5.64	40.5	380	310	120	0	0	0	0	12.5	1	0	0	0	2500	500		1000	0	0	0	0	0	20	7	2
1274	2	2	64	154	64	26.99	4160	3	2	0	0	0	0	0	0	0	0	0	0	0	0	45.1	75	4.54	42.5	275	235	120	0	0	0	0	0	0	0	0	0	2500	500	500	600	1	0	0	0	0	24	8	2
1275	2	1	58	160	63	23.4	4410	3	2	1	0	0	0	0	0	0	0	0	0	0	0	50.9	91	5.16	37.3	341	290	177	0	0	0	0	0	0	0	400	1	1000	600	500	800	0	0	0	0	0	24	8	4
1276	1	1	62	172	66	22.31	4620	3	1	1	1	0	0	0	1	1	0	1	0	0	0	40.8	73	4.02	37.8	380	332	163	0	0	0	0	0	0	0	0	0	2000	500	500	950	1	0	0	0	0	28	7	3
1277	1	2	42	155	50	19.5	3250	3	3	1	0	0	0	0	0	0	0	0	0	0	0	35.9	58	5.08	40.2	215	185	85	0	0	0	0	0	0	0	0	0	1500	400	400	900	1	0	0	0	0	12	6	1
1278	1	2	76	150	57	25.33	3705	3	2	0	1	0	0	0	0	1	0	0	0	0	0	41.8	51	4.5	39	325	245	62	4	1	380	1	0	0	300	0	0	1000	650	800	1000	0	0	1	0	0	28	9	2
1279	1	2	47	161	70	27.01	4550	2	5	0	0	0	0	0	0	0	0	0	0	0	0	37.1	46	5.29	37.5	165	145	40	0	0	0	0	0	0	0	0	0	2000	600	500	800	1	0	0	0	0	8	7	3
1280	1	1	58	168	70	24.8	4900	3	2	0	0	0	0	0	1	0	0	0	0	0	0	47.7	84	6.47	43.4	200	170	59	0	0	0	0	0	0	0	300	1	1500	500	300	500	0	0	0	0	0	12	8	1
1281	1	1	51	172	68	23	4760	3	2	0	0	0	0	0	1	0	0	0	0	0	0	44.2	69	3.76	40.9	430	355	220	0	0	0	0	0	0	0	0	0	2500	800	200	300	1	0	0	0	0	12	5	1
1282	1	1	68		60	31.52		3	1	0	1	0	0	0	0	1	0	1	0	1	0	45.3	72	3.07	42.3	410	360	150	4	1	0	0	12	1	600	0	0	2000	800	800	900	1	0	0	0	0	32	12	4
1283	1	1	72	162	67	25.53	4690	3	3	0	1	0	0	0	0	0	0	0	0	0	0	39	51	4.32	40.7	255	230		0	0	0	0	0	0	0	0	0	1500	800	400	500	0	0	0	0	0	20	15	6
1284	1	1	57	169	62	21.71	4340	3	3	0	1	0	0	0	0	1	0	0	0	0	0	44.8	56	4.44	42.2	295	255	128	0	0	0	0	0	0	500	0	0	2000	350	600	1000	0	0	0	0	0	8	8	1
1285	1	2	65	155	53	22.06	3445	3	3	1	0	0	0	0	0	0	0	0	0	1	0	39.4	57	4.77	41.4	220	197	99	0	0	0	0	0	0	200	0	0	2200	350	300	900	1	0	0	0	0	8	13	1
1286	1	1	66	153	63	26.91	4410	3	1	0	1	0	0	0	1	0	0	0	0	0	0	43.6	81	5.68	35.2	535	470	234	0	0	0	0	12.5	1	0	0	0	2000	300	200	600	1	0	0	0	0	24	13	4
1287	1	1	81	158	54	21.63	3780	3	1	1	1	0	0	0	1	1	1	0	1	0	0	39.4	125	3.48	37.9	315	283	138	6	1	400	1	0	0	0	0	0	3000	700	500	950	0	0	0	0	0	28	13	1
1288	1	1	45	168	78	27.64	5460	2	1	0	1	0	0	0	0	0	0	0	0	0	0	44.1	64	4.31	45.2	225	180	58	0	0	0	0	0	0	0	0	0	1500	500	300	250	0	0	0	0	0	16	9	1
1289	1	1	60	160	55	21.48	3850	3	2	1	1	0	0	0	1	0	0	0	0	0	0	39.5	59	4.12	37.3	190	152	75	0	0	0	0	0	0	0	0	0	1500	500	500	400	0	0	0	0	0	12	7	2
[truncated: 37 more columns]
